# Supplementary material for: Sulfide resorption during crustal ascent and degassing of oceanic plateau basalts
Source: Nat Commun. 2019 Jan 8;10:82. doi: 10.1038/s41467-018-08001-3 (PMC6325133; doi:10.1038/s41467-018-08001-3)
Supplement: Supplementary file 4 — Supplementary Data 1 [file 41467_2018_8001_MOESM4_ESM.xlsx]

## Sheet: BCR
Supplementary table 1 - Compositional data for BCR-2G
			BCR-2G - Day 1					BCR-2G - Day 2					BCR-2G - Day 3
			Average (n=12)	RSD	Preferred1	%diff (±)		Average (n=8)	RSD	Preferred1	%diff (±)		Average (n=12)	RSD	Preferred1	%diff (±)
	7Li		9.4897	1.06492	8.8548	7.17022		9.42308	1.07037	8.8548	6.41785		9.4897	1.06492	8.8548	7.17022
	9Be		2.07003	3.61275	2.29366	9.74966		2.20787	2.84073	2.29366	3.73999		2.07003	3.61275	2.29366	9.74966
	43Ca		7.18767	7.20366	7.36725	2.43762		7.47062	2.07832	7.36725	1.40312		7.18767	2.28719	7.36725	2.43762
	45Sc		33.3808	1.84314	34.3648	2.86366		32.9959	1.68697	34.3648	3.98363		33.3808	1.84314	34.3648	2.86366
	49Ti		13871.3	1.1458	14057.2	1.32244		13469.2	1.31876	14057.2	4.18312		13871.3	1.1458	14057.2	1.32244
	51V		435.355	0.897451	435.931	0.132012		427.495	0.496884	435.931	1.93515		435.355	0.897451	435.931	0.132012
	53Cr		16.9781	1.44022	17.2528	1.59234		16.7627	0.818176	17.2528	2.84106		16.9781	1.44022	17.2528	1.59234
	55Mn		1562.04	0.687344	1629.85	4.16059		1535.82	1.34272	1629.85	5.76912		1562.04	0.687344	1629.85	4.16059
	59Co		39.0056	0.744468	39.6522	1.63064		38.7861	0.937426	39.6522	2.18416		39.0056	0.744468	39.6522	1.63064
	60Ni		12.449	1.15426	12.6264	1.40496		12.3746	1.65237	12.6264	1.99419		12.449	1.15426	12.6264	1.40496
	65Cu		18.3843	1.26673	19.6189	6.29262		18.4161	2.28995	19.6189	6.13084		18.3843	1.26673	19.6189	6.29262
	66Zn		150.213	2.00511	168.247	10.7189		156.822	2.51315	168.247	6.79101		150.213	2.00511	168.247	10.7189
	71Ga		22.946	1.03903	22.9263	0.0857962		22.9531	1.50625	22.9263	0.116826		22.946	1.03903	22.9263	0.0857962
	72Ge		1.63915	3.27358	1.81419	10.6787		1.57008	3.78413	1.81419	15.5472		1.63915	3.27358	1.81419	10.6787
	75As		0.917351	2.62528	1.0237	11.5929		0.934225	2.67209	1.0237	9.57727		0.917351	2.62528	1.0237	11.5929
	85Rb		48.0596	1.07233	48.6898	1.29439		47.3487	1.29019	48.6898	2.75437		48.0596	1.07233	48.6898	1.29439
	88Sr		342.3	1.67758	338.776	1.04037		336.942	1.34799	338.776	0.541271		342.3	1.67758	338.776	1.04037
	89Y		32.3902	2.61717	32.3444	0.141631		32.1181	2.29115	32.3444	0.699669		32.3902	2.61717	32.3444	0.141631
	90Zr		176.995	2.54365	180.599	1.99514		172.212	2.21588	180.599	4.64396		176.995	2.54365	180.599	1.99514
	93Nb		13.0949	1.44198	12.7031	3.08463		12.9118	1.14429	12.7031	1.64271		13.0949	1.44198	12.7031	3.08463
	95Mo		264.692	1.56563	268.043	1.2504		258.49	1.48467	268.043	3.56405		264.692	1.56563	268.043	1.2504
	107Ag2		0.715233	11.7876	0.152	370.548		0.769936	17.4249	0.152	406.537		0.736009	12.748	0.152	384.216
	107Ag3		0.736009	0.842587	0.773	4.78541		0.769936	17.4249	0.773	0.396399		0.736009	12.748	0.773	4.78541
	111Cd		0.197574	4.62222	0.203432	2.8792		0.205968	4.9525	0.203432	1.24672		0.197574	4.62222	0.203432	2.8792
	115In		0.104526	3.38861	0.0980432	6.61221		0.104611	5.12792	0.0980432	6.69886		0.104529	3.38861	0.0980432	6.615
	118Sn		2.1801	2.88335	2.26332	3.67656		2.20874	9.05428	2.26332	2.4113		2.35197	19.6289	2.26332	3.91689
	121Sb		0.320518	3.54323	0.327982	2.27574		0.318111	7.36528	0.327982	3.00963		0.320518	3.54323	0.327982	2.27574
	133Cs		1.20906	1.83275	1.20075	0.691568		1.21741	1.35852	1.20075	1.387		1.20906	1.83275	1.20075	0.691568
	137Ba		676.164	1.82147	705.504	4.15881		654.994	1.01764	705.504	7.15941		676.164	1.82147	705.504	4.15881
	139La		25.6291	2.48353	24.5001	4.60799		25.3366	2.38984	24.5001	3.41445		25.6291	2.48353	24.5001	4.60799
	140Ce		52.944	1.48157	51.1261	3.55568		52.013	0.859228	51.1261	1.73481		52.944	1.48157	51.1261	3.55568
	141Pr		6.82384	2.32099	6.46078	5.61943		6.80146	1.40418	6.46078	5.27304		6.82384	2.32099	6.46078	5.61943
	146Nd		28.3833	2.38793	27.5306	3.09752		27.9915	1.37785	27.5306	1.67425		28.3833	2.38793	27.5306	3.09752
	147Sm		6.54535	2.2934	6.41303	2.0632		6.44274	1.50904	6.41303	0.46316		6.54535	2.2934	6.41303	2.0632
	153Eu		2.00425	2.48304	1.97566	1.44705		1.97764	1.74926	1.97566	0.0997755		2.00425	2.48304	1.97566	1.44705
	157Gd		6.43886	3.2324	6.29252	2.32561		6.33167	1.86541	6.29252	0.622218		6.43886	3.2324	6.29252	2.32561
	159Tb		1.01089	3.59125	0.967165	4.52053		1.00954	1.96389	0.967165	4.38114		1.01089	3.59125	0.967165	4.52053
	163Dy		6.10366	3.07949	6.08125	0.368463		5.98945	2.20056	6.08125	1.50958		6.10366	3.07949	6.08125	0.368463
	165Ho		1.26685	3.17794	1.23707	2.4074		1.25661	2.61954	1.23707	1.57975		1.26685	3.17794	1.23707	2.4074
	166Er		3.49768	3.2162	3.46027	1.0811		3.43943	2.14417	3.46027	0.60228		3.49768	3.2162	3.46027	1.0811
	169Tm		0.498537	3.37131	0.481904	3.45159		0.497719	2.33155	0.481904	3.28192		0.498537	3.37131	0.481904	3.45159
	172Yb		3.33914	3.05476	3.41929	2.34419		3.30581	1.91631	3.41929	3.31878		3.33914	3.05476	3.41929	2.34419
	175Lu		0.501231	4.18622	0.48833	2.64189		0.500035	2.35891	0.48833	2.39686		0.501231	4.18622	0.48833	2.64189
	177Hf		4.65124	2.98264	4.75591	2.20071		4.5868	2.89753	4.75591	3.55572		4.65124	2.98264	4.75591	2.20071
	181Ta		0.76648	3.08484	0.73089	4.86928		0.763156	2.49128	0.73089	4.4146		0.76648	3.08484	0.73089	4.86928
	182W		0.505858	2.24447	0.50857	0.533212		0.498575	3.38522	0.50857	1.96534		0.505858	2.24447	0.50857	0.533212
	185Re		0.00572568	7.31809	-	-		0.00560415	6.84261	-	-		0.00572568	7.31809	-	-
	195Pt		0.321699	10.1078	-	-		0.3598	13.9915	-	-		0.349086	21.7055	-	-
	197Au		0.0210321	7.97205	-	-		-	-	-	-		0.0210321	7.97205	-	-
	205Tl		0.236708	2.82361	0.274436	13.7474		0.23448	2.18885	0.274436	14.5591		0.236708	2.82361	0.274436	13.7474
	207Pb		10.2909	1.70241	10.8976	5.56775		10.2807	1.94179	10.8976	5.66147		10.2909	1.70241	10.8976	5.56775
	209Bi		0.047735	0.0474154	0.0495337	3.63135		0.0475813	2.92936	0.0495337	3.94161		0.047735	3.01312	0.0495337	3.63135
	232Th		6.00226	3.33359	5.82313	3.07622		5.91761	1.91738	5.82313	1.62266		6.00226	3.33359	5.82313	3.07622
	238U		1.7733	3.10129	1.6557	7.1029		1.77143	1.46068	1.6557	6.98961		1.7733	3.10129	1.6557	7.1029
	1 = Preferred values from Jenner O'Neill (2012).
	2 = Ag measurements of the BCR-2G chip analysed in this study relative to the preferred value for BCR-2G of Jenner and O'Neill (2012).
	3 = Ag measurements of the BCR-2G chip analysed in this study relative to preferred working values for the chip analysed.
