# Supplementary material for: Sulfide resorption during crustal ascent and degassing of oceanic plateau basalts
Source: Nat Commun. 2019 Jan 8;10:82. doi: 10.1038/s41467-018-08001-3 (PMC6325133; doi:10.1038/s41467-018-08001-3)
Supplement: Supplementary file 5 — Supplementary Data 2 [file 41467_2018_8001_MOESM5_ESM.xlsx]

## Sheet: NWLSC
Supplementary table 2 - Compositional data for the NWLSC standards
			NWLSC-1						NWLSC-2						NWLSC-3
			Average	SD	RSD	Preferred*	%diff (±)		Average	SD	RSD	Preferred*	%diff (±)		Average	SD	RSD	Preferred*	%diff (±)
	43Ca		83287.5	2296.23	2.75699	82825	0.558406		120018	6473.3	5.3936	121150	0.934229		129891	3108.2	2.39293	129354	0.41494
	65Cu		110.362	4.06376	3.68219	110.787	0.383617		200.091	8.13639	4.06635	201.992	0.941008		166.409	9.46081	5.68527	167.929	0.905189
	75As		0.255667	0.0133167	5.2086	0.254	0.656168		0.065	0.0148829	22.8967	0.0665833	2.37797		0.0962	0.00831865	8.64725	0.0965	0.310881
	78Se		0.414667	0.0291433	7.02813	0.4115	0.769542		0.335	0.0343875	10.2649	0.334	0.299401		0.2652	0.0194474	7.33309	0.262667	0.964467
	80Se		0.438667	0.0240069	5.47271	0.44475	1.36781		0.3442	0.0235945	6.85488	0.3445	0.0870827		0.2784	0.0172134	6.18296	0.280917	0.895877
	88Sr		83.125	3.10288	3.73279	82.6667	0.554435		70.8111	4.06277	5.73748	71.3667	0.778452		135.336	4.25917	3.1471	134.183	0.859295
	89Y		88.375	3.84773	4.35386	87.9333	0.502274		27.2222	1.21014	4.44542	27.4833	0.950071		20.5318	0.925871	4.50944	20.3883	0.70376
	90Zr		225.612	9.54485	4.23064	223.737	0.838036		53.9	2.5836	4.79332	54.2375	0.622263		62.5727	2.32469	3.71518	62.3625	0.337105
	95Mo		0.606375	0.0233846	3.85646	0.604958	0.234176		0.139111	0.0172297	12.3855	0.146208	4.85418		0.172818	0.0126319	7.30933	0.170167	1.55819
	105Ag (i)		0.0231095	0.00352398	15.2491	0.0229936	0.504099		0.0457395	0.00219741	4.80419	0.0459021	0.354163		0.047907	0.00506972	10.5824	0.0472741	1.33893
	115In		0.172862	0.00915469	5.29594	0.174154	0.74168		0.08755	0.00649901	7.4232	0.0877417	0.218444		0.0652364	0.00638268	9.78392	0.0654542	0.332757
	118Sn		2.34287	0.0834291	3.56097	2.344	0.0479949		0.772	0.045434	5.88524	0.767417	0.597242		0.660818	0.0393315	5.95193	0.660833	0.00229279
	121Sb		0.026875	0.0118872	44.2314	0.0276292	2.7296		0.0117667	0.00505997	43.0026	0.0110536	6.45133		0.0144143	0.00252615	17.5253	0.01425	1.15288
	133Cs		0.0872625	0.00552861	6.33561	0.0856125	1.92729		0.0174889	0.00321615	18.3897	0.0180167	2.92939		0.0269545	0.00347458	12.8905	0.0264458	1.9236
	139La		9.9	0.344964	3.48448	9.85792	0.426899		2.24533	0.148128	6.59716	2.25454	0.408435		3.78182	0.117117	3.09684	3.77417	0.202734
	172Yb		9.8375	0.407633	4.14366	9.81708	0.207971		3.12222	0.169468	5.4278	3.14417	0.697942		2.27545	0.134117	5.89406	2.27833	0.126355
	182W		0.141325	0.00674341	4.77156	0.139758	1.12098		0.0329	0.00643661	19.5642	0.0311667	5.5615		0.0585182	0.00689649	11.7852	0.0577458	1.3375
	205Tl		0.031575	0.0023045	7.29849	0.0317208	0.45974		0.0059375	0.000861788	14.5143	0.00590833	0.493653		0.00841818	0.00136295	16.1906	0.00840417	0.166764
	208Pb		1.2845	0.0645777	5.02746	1.27221	0.966168		0.326778	0.0252675	7.73231	0.326792	0.00425007		0.493909	0.0331706	6.71594	0.493125	0.159004
	232Th		0.92675	0.0485232	5.23584	0.926708	0.0044962		0.1813	0.0162263	8.94995	0.184508	1.73886		0.337909	0.0182398	5.39785	0.338042	0.0392188
	238U		0.2652	0.0094161	3.55056	0.265783	0.219477		0.0633111	0.00864356	13.6525	0.0625833	1.16289		0.0957727	0.00567417	5.92462	0.0949542	0.862059
	i = interference corrected.
	* = Preferred values from Jenner et al. (2015).
