# Supplementary material for: Sulfide resorption during crustal ascent and degassing of oceanic plateau basalts
Source: Nat Commun. 2019 Jan 8;10:82. doi: 10.1038/s41467-018-08001-3 (PMC6325133; doi:10.1038/s41467-018-08001-3)
Supplement: Supplementary file 6 — Supplementary Data 3 [file 41467_2018_8001_MOESM6_ESM.xlsx]

## Sheet: OPB
Supplementary table 3 - Major, trace and volatile element compositions of analysed oceanic plateau basalt samples
							Kerguelen													Shatsky Rise															Ontong Java Plateau
							Group 1						Group 2	Group 3						Tamu Massif							Ori Massif								Singgalo				Kwaimbaita
Instrument	Unit of measurement				Parental MORB*		IODP-12	IODP-13	IODP-9	IODP-1	IODP-2	IODP3	IODP-11	IODP-10	IODP-5	IODP-6	IODP-7	IODP-8		IODP-29	IODP-20	IODP-65	IODP-59	IODP-32	IODP-21	IODP-27	IODP-23	IODP-33	IODP-57	IODP-60	IODP-31	IODP-30	IODP-14		IODP-48	IODP-28	IODP-53	IODP-54	IODP-19	IODP-56	IODP-51	IODP-35	IODP-67	IODP-43	IODP-78	IODP-40	IODP-68	IODP-52	IODP-36
EPMA	wt. %		SiO2		-		49.6454	49.7018	49.5653	49.9417	50.1684	49.6703	49.0751	49.1587	48.7196	48.8634	48.8372	48.5712		50.1211	50.3601	50.0491	49.0705	50.0018	49.7942	50.1824	48.7577	48.767	51.0346	49.9195	49.0413	49.8518	50.5733		50.5331	50.1826	49.7783	50.0535	50.4599	51.2068	51.8	50.1468	49.9757	50.6633	50.2034	50.8407	50.5687	51.5609	51.4278
			Al2O3		-		13.7859	13.7866	13.7434	13.748	13.7349	13.7655	12.9775	14.8876	14.9836	14.9434	14.9042	15.0492		13.4436	12.851	12.7564	13.2715	13.436	12.8657	12.8939	15.5837	15.8186	13.9003	13.575	13.7118	13.819	13.4959		14.2565	14.3447	14.1338	14.0578	14.1853	13.9274	13.8731	14.2315	14.3034	14.8403	14.4761	14.2302	13.9931	14.0266	14.2031
			FeOT		-		13.768	13.774	13.5471	13.6821	13.7509	13.4874	14.9083	12.0377	12.1533	11.8538	11.9198	11.8371		13.7546	15.4253	14.5738	13.1611	13.6375	14.9883	15.0237	10.9961	10.9675	13.6635	13.122	13.0931	12.6532	14.0011		12.6486	12.5348	12.3385	12.2942	12.1257	12.2079	12.3991	11.8645	11.0738	11.4557	11.2628	11.8711	11.153	11.7452	12.0007
			MgO		-		6.49793	6.51476	6.54159	6.54242	6.54461	6.59898	5.05595	7.55655	7.55456	7.57037	7.579	7.58748		6.38172	5.38597	5.7208	6.42782	6.59221	5.90177	5.96656	8.394	8.40683	6.68916	6.54986	6.66687	6.19669	6.32462		7.12001	7.11642	6.97518	6.90332	7.40082	7.25519	7.20377	7.79921	8.28762	7.64361	8.41369	7.5949	8.11374	7.46247	7.5948
			CaO		-		11.7859	11.7312	11.7043	11.7313	11.6821	11.7304	9.81979	12.3473	12.3778	12.3427	12.3713	12.3184		10.9325	9.94583	10.068	11.3694	11.532	10.4295	10.4324	12.2621	12.2849	11.6535	11.4443	11.5526	10.7079	11.002		11.9267	11.862	11.9276	11.8688	12.1482	12.1582	11.9971	12.487	12.6184	12.4988	12.6011	12.496	12.6407	12.1866	12.329
			Na2O		-		2.73742	2.80085	2.73853	2.79146	2.74044	2.77128	2.69083	2.57249	2.56588	2.56592	2.61361	2.56845		2.3431	2.54743	2.34953	2.31858	2.34944	2.38071	2.44139	2.21324	2.2544	2.3506	2.49216	2.55866	2.55192	2.39064		2.26037	2.2957	2.2499	2.21068	2.08039	2.02201	1.98486	2.07576	2.06255	2.32633	2.03573	2.01816	1.99748	1.9878	2.03703
			K2O		-		0.18211	0.179162	0.173188	0.17491	0.180291	0.183977	0.668015	0.162424	0.167186	0.161996	0.183587	0.158896		0.222146	0.270561	0.311651	0.223924	0.204993	0.255213	0.24448	0.148393	0.147559	0.190264	0.184543	0.186676	0.454783	0.218454		0.20055	0.196702	0.199686	0.194565	0.105158	0.110331	0.115675	0.135615	0.127127	0.187508	0.127586	0.0988975	0.100818	0.100071	0.109094
			TiO2		-		1.67027	1.65886	1.65792	1.68765	1.71095	1.69282	3.06169	1.52321	1.51888	1.5015	1.53419	1.50283		2.03353	2.44033	2.43561	2.09245	2.08447	2.39985	2.41617	1.44756	1.46688	1.99667	1.9445	1.94365	2.21147	1.64605		1.60425	1.62462	1.60694	1.63395	1.1221	1.11448	1.12533	1.23725	1.2466	1.26569	1.28256	1.09195	1.10425	1.12807	1.12127
			P2O5		-		0.128529	0.112391	0.121677	0.130205	0.134192	0.140527	0.340318	0.132868	0.119097	0.120116	0.132141	0.121862		0.18863	0.213174	0.184647	0.182588	0.177688	0.20468	0.208572	0.128895	0.111992	0.182922	0.156954	0.179315	0.215238	0.169212		0.135278	0.130841	0.145061	0.13712	0.0951324	0.115641	0.0962122	0.10913	0.0909227	0.154923	0.063965	0.0968978	0.0740483	0.0983923	0.0899931
			MnO		-		0.269449	0.240427	0.252604	0.245937	0.284117	0.223197	0.27435	0.233493	0.218828	0.226543	0.232724	0.23473		0.263295	0.275256	0.234751	0.232457	0.250481	0.269671	0.299033	0.209806	0.23091	0.240818	0.275	0.231925	0.224612	0.237687		0.222524	0.251764	0.252091	0.214319	0.237059	0.22199	0.254486	0.208103	0.209432	0.248506	0.181922	0.22293	0.216415	0.232732	0.219945
(SIMS)			H2O		-		0.333535	0.33917	0.331841	0.327753	0.326961	0.312852	0.555385	0.302763	0.291221	0.283804	0.288069	0.284419		0.410805	0.711887	1.76765	0.316829	0.304855	0.499774	0.481541	0.308878	0.307941	1.10994	0.436609	0.421917	1.53312	0.510625		0.47835	0.483468	0.468126	0.584639	0.287981	0.819941	-	0.327483	0.326896	0.325175	0.314169	0.278399	0.276344	0.282311	0.279328
LA-ICP-MS	ppm		Li		3.47963		6.5538	6.41797	6.23256	6.4211	6.25864	6.30868	7.4302	5.45378	5.36582	5.34424	5.31732	5.22736		6.08352	7.38361	5.07757	5.84413	5.95671	6.09009	6.06287	3.85169	4.28818	5.50082	5.39572	5.05708	5.4406	6.35593		5.72032	5.61654	6.12288	5.76923	5.1318	5.43719	5.54649	5.24298	5.17875	5.54087	4.9255	5.0376	4.96685	4.89769	4.62657
			Be		0.181002		0.438613	0.491934	0.506374	0.512537	0.456491	0.484651	1.15542	0.466382	0.326226	0.461711	0.388983	0.45479		0.705167	0.833371	0.908049	0.696212	0.67995	0.791143	0.851546	0.460069	0.522011	0.644581	0.675965	0.719355	0.979981	0.588586		0.571144	0.548127	0.567885	0.569276	0.316677	0.356327	0.36474	0.426257	0.385308	0.411588	0.412922	0.371615	0.32768	0.338979	0.34376
	(wt. % oxide)		Na		-		2.89595	2.77298	2.94087	2.928	2.93542	2.92988	2.87561	2.7328	2.72375	2.73192	2.72746	2.71377		2.51978	2.71915	2.47815	2.45901	2.52564	2.49941	2.52557	2.33808	2.41307	2.8172	2.74867	2.59109	2.68074	2.50036		2.50838	2.46942	2.45368	2.46309	2.13929	2.22019	2.29668	2.20926	2.20564	2.15968	2.19603	2.18293	2.20076	2.16887	2.22067
	(wt. % oxide)		Mg		-		6.61818	6.5226	6.65039	6.65161	6.64248	6.65862	4.79409	7.7263	7.67007	7.63063	7.60575	7.50509		6.48059	5.51294	5.35098	6.67626	6.91301	6.07272	6.09267	8.57322	9.07667	7.11203	6.94641	6.84972	6.2648	6.43562		7.24412	7.32438	7.42835	7.18103	7.38697	7.61769	8.09838	8.18559	7.92391	8.53052	7.86233	7.93688	7.74929	7.902	7.97313
	(wt. % oxide)		Al		-		13.04	12.9914	13.3324	13.5799	13.7145	13.6738	12.752	14.4904	14.4785	14.595	14.4802	14.53		13.0107	12.4504	12.5092	13.4286	13.8251	12.6835	12.5781	15.1154	17.0881	14.6526	14.1608	13.1102	13.3663	13.1833		14.6199	13.902	14.4886	14.5633	13.1842	14.3742	15.6897	14.8588	14.2149	14.8555	15.3984	14.301	14.0552	14.3773	14.6511
			P		-		630.351	630.387	623.322	627.024	624.897	618.304	1513.37	558.699	548.53	543.106	542.461	532.95		875.155	1089.34	1113.41	827.288	827.773	986.02	989.766	565.552	594.572	786.387	781.661	750.641	1012.58	851.952		655.146	642.954	642.424	641.165	421.557	425.621	460.063	486.826	502.416	516.958	482.298	417.608	426.754	417.485	420.102
			K		-		1661.51	1656.58	1616.47	1633.52	1629.74	1617.83	5895.77	1464.28	1442.11	1430.61	1435.64	1406.92		2006.87	2490.78	2606.9	1851.49	1917.39	2259.26	2276.3	1292.06	1373.21	1748.94	1681.64	1627.43	4183.73	1967.52		1820.29	1791.75	1751.2	1776.16	926.378	957.86	1004.49	1169.12	1156.76	1150.1	1127.37	940.341	916.043	895.398	931.424
			Sc		38.0648		45.0794	45.0364	46.5707	47.6736	47.9127	47.7434	36.8741	48.5414	47.9888	46.8772	46.7545	45.9972		44.6636	43.5596	44.2664	47.9951	48.8672	44.3056	44.1248	38.3633	43.7436	50.38	48.3428	45.1686	41.3334	46.3205		45.2533	43.974	45.5011	45.1146	44.9989	48.9815	54.9676	47.5054	45.3236	46.8533	46.8208	49.6182	47.5507	48.0525	49.2893
			Ti		4237.37		10304.1	10355.8	10542.6	10625	10730.6	10640.6	17676.1	9589.27	9485.97	9330.95	9296.9	9130.37		12930.9	15269.5	14323.8	13108.6	13727.1	15237.3	15270.6	8922.33	9933.66	13084.1	12647.1	12060.7	13797.9	10297.7		10217.3	10144.7	10217.4	10183.6	6787.47	7153.79	7880.16	8404.03	7539.98	7902.26	8050.89	7427.89	6689.12	7088.84	7373.11
			V		205.805		374.911	376.616	375.121	373.218	375.986	373.281	405.709	338.202	332.031	327.583	329.664	323.521		455.182	513.204	486.701	441.997	458.261	509.707	510.616	304.752	319.486	413.269	402.282	397.345	366.937	421.349		358.234	355.974	351.967	350.626	339.726	348.08	365.714	333.082	320.535	333.668	318.343	342.882	329.906	340.809	346.374
			Cr		552.455		52.0486	51.6162	54.9577	52.9803	54.2571	53.91	26.1284	295.036	291.907	289.458	291.201	286.573		96.025	33.3341	32.1094	134.48	139.782	68.3599	68.424	311.314	321.858	139.429	137.728	136.558	56.1282	75.1757		181.16	181.588	178.943	179.187	154.428	157.933	134.562	261.008	257.818	260.369	248.991	227.814	225.541	227.345	230.767
			Mn		1248.36		1936.01	1926.64	1951.69	1962.97	1966.67	1945.88	1859.16	1758.24	1723.9	1708.14	1709.17	1683.23		1896.14	2051.9	1922.87	1842.02	1903.25	1980.84	1991.46	1515.48	1599.49	1862.91	1829.57	1807.7	1730.51	1952.06		1773.44	1781.1	1769.94	1750.74	1725.31	1748.12	1886.24	1720.62	1597.12	1787.46	1638.19	1729.04	1615.89	1714.4	1738.1
			Co		50.6772		57.2552	57.5094	57.5378	57.3825	57.2344	57.2193	48.522	56.5124	55.9231	55.5156	55.488	54.4805		51.0044	51.743	50.3758	50.1484	50.9526	53.3196	53.7905	52.2972	53.5101	52.2953	51.3835	51.2662	49.8516	53.8355		53.6459	53.6888	53.6537	53.0496	52.921	53.7168	55.3916	54.0665	53.3943	54.6103	51.8676	53.1947	52.3411	53.4014	53.3872
			Ni		265.29		45.0716	45.1421	45.802	45.1118	44.5377	45.0385	32.5614	77.6803	76.9223	78.1114	78.1339	76.3244		61.3778	38.9256	37.6796	68.2737	68.565	51.628	52.0382	107.695	110.153	57.7308	56.3686	55.9725	45.8397	48.2338		89.4244	88.4742	90.4669	86.9207	89.2511	91.0435	89.2566	106.329	105.578	114.932	106.341	101.397	102.213	104.197	104.853
			Cu		115.182		219.337	237.256	227.079	237.027	222.431	219.839	185.915	200.689	140.952	191.195	173.038	193.453		303.993	373.478	350.402	287.021	260.261	318.804	323.251	162.884	169.289	186.061	181.448	181.616	145.06	138.736		175.576	172.484	171.761	174.03	176.25	180.009	177.558	148.973	146.779	150.742	146.809	190.7	190.066	191.711	191.299
			Zn		73.5498		138.234	143.732	135.118	134.368	134.005	133.089	168	116.301	112.377	112.347	111.437	110.256		153.847	181.123	171.802	140.068	155.09	161.534	162.407	105.629	96.6727	137.418	141.097	132.111	136.106	151.034		138.914	130.969	116.353	129.353	121.714	123.995	103.81	124.722	119.426	123.923	116.416	132.427	115.518	121.08	126.037
			Ga		14.9265		20.24	19.29	21.3	22.4	20.21	24.1	24.5	19.01	19.77	20.67	20.36	19		19.8137	22.26	19.36	19.5649	20.8379	19.785	20.321	16.923	19.383	19.0575	18.5215	17.7366	19.3734	18.71		18.78	18.1291	18.5407	19.6797	17.49	16.0233	16.69	19.1437	16.35	17.7079	18.1	16.3104	15.58	16.454	15.6404
			Ge		1.36787		2.39	2.24	2.33	2.66	2.19	2.86	2.59	1.99	2.04	2.29	2.41	1.95		2.15367	2.51	1.82	2.20152	2.28767	2.12495	2.2781	1.95266	2.13452	2.15367	2.28767	2.35467	2.07709	2.205		2.10006	2.01966	2.16324	2.23024	2.151	2.09623	1.886	2.11538	1.7	2.16324	2.13	2.23024	1.55	2.07709	1.79951
			As		0.0644041		0.195	0.195	0.156	0.189	0.186	-	0.177	0.219	0.167	0.202	0.179	0.159		0.146	0.151	0.173	0.186	-	0.196	0.207	0.17	0.163	0.189	0.129	0.151	0.167	0.139		0.189	0.2	0.184	0.189	0.186	0.145	0.16	0.209	0.227	0.155	0.156	0.154	0.19	0.142	0.152
			Se		0.259322		0.378437	0.337389	0.35656	0.341044	0.366307	0.338772	0.34113	0.376262	0.263683	0.323945	0.31585	0.322725		0.340673	0.38297	0.420031	0.285925	0.414127	0.385867	0.389073	0.300253	0.272902	0.319343	0.334859	0.345823	0.331028	0.339347		0.26064	0.345402	0.279713	0.309387	0.331888	0.319843	0.300543	0.311732	0.327856	0.30603	0.274633	0.337974	0.362561	0.283698	0.314749
			Rb		0.343363		4.43288	4.44299	4.40642	4.4282	4.43082	4.39309	16.0819	4.35705	4.3381	4.26683	4.2592	4.17034		4.03588	5.10784	5.10952	3.66748	3.72339	4.56605	4.68061	2.08625	2.31352	3.09763	2.9896	2.74322	7.56207	3.76201		4.52158	4.27328	4.33062	4.41298	1.97991	2.08155	2.19959	2.57651	2.5577	2.6503	2.47353	1.99154	1.91747	1.8963	1.90915
			Sr		79.6421		127.71	128.197	128.412	130.066	131.948	132.256	246.51	134.477	132.321	132.433	132.034	132.161		163.933	167.345	164.05	185.722	192.808	191.782	194.703	186.223	215.684	203.152	193.741	175.294	244.804	117.355		167.748	161.787	166.356	171.585	103.94	113.662	123.261	140.043	131.827	138.396	137.966	121.6	114.39	115.797	121.564
			Y		16.5188		31.1482	30.7065	32.1272	32.8299	33.1532	32.9109	36.958	30.5506	30.3649	29.3163	29.0887	28.5381		31.4607	36.8621	38.2832	32.4496	32.7389	33.7026	33.5042	20.5901	24.5071	34.0736	32.6128	29.5873	28.9695	32.5674		26.7321	25.7209	27.0926	26.6828	20.1731	22.3789	26.2251	23.1794	22.3785	22.8044	23.1298	22.5297	21.6879	21.4957	22.112
			Zr		31.9004		87.6065	86.6228	89.7998	91.9171	92.6716	91.8303	197.25	86.3254	85.349	82.6814	82.2678	80.5932		124.841	153.485	152.73	127.824	127.759	144.206	143.984	79.3774	94.5344	131.488	126.287	114.254	157.709	105.128		96.0609	92.3463	96.9937	96.0542	55.1034	61.8649	72.2213	73.186	69.8119	72.4954	73.5802	61.3341	58.1	59.6482	60.8857
			Nb		0.817315		4.55046	4.58253	4.66359	4.75198	4.78936	4.74001	17.2874	3.3804	3.36727	3.26981	3.25937	3.21748		6.72006	8.61874	8.35715	6.41297	6.60136	8.22885	8.28414	4.38828	5.01549	6.35588	6.07507	5.72339	24.5837	7.10557		5.87728	5.77258	5.87017	5.92997	3.13871	3.29243	3.66735	4.29379	4.03323	4.28557	4.08827	3.12479	3.02843	3.07975	3.23269
			Mo		0.112173		0.339822	0.327174	0.346247	0.327625	0.321949	0.321464	1.04124	0.270421	0.194483	0.270429	0.234019	0.264549		0.431429	0.505397	0.521881	0.473363	0.424548	0.552517	0.523298	0.30085	0.338781	0.509835	0.431011	0.401374	0.700367	0.418507		0.369205	0.375267	0.372121	0.390825	0.265243	0.271454	0.26766	0.289555	0.280423	0.273877	0.287353	0.230366	0.231746	0.25183	0.251408
			Ag		0.0320365		0.053853	0.0439527	0.0610202	0.0607779	0.0609512	-	0.0574239	0.0575828	0.054446	0.0509098	0.0448779	0.0544601		0.08231	0.0840011	0.0830764	0.0852404	0.0890626	0.0769531	0.0774081	0.0452624	0.0476625	0.0438718	0.0621442	0.0661485	0.0344746	0.059517		0.0449047	0.0318664	0.0460107	0.0513296	-	0.0494849	0.0478456	0.0456693	0.0532881	0.0372808	0.031446	0.0471949	0.0533576	0.0519602	0.05295
			Cd		0.11012		0.199269	0.194687	0.190198	0.171533	0.185295	0.172998	0.209003	0.179593	0.14124	0.167243	0.152596	0.1666		0.196619	0.208632	0.183924	0.169052	0.170067	0.206113	0.181397	0.157394	0.157264	0.211545	0.177988	0.180409	0.208333	0.199497		0.204273	0.197699	0.189727	0.170061	0.190945	0.163759	0.150098	0.165568	0.139674	0.181897	0.178941	0.166795	0.171466	0.167044	0.157467
			In		0.0542438		0.0930284	0.0894211	0.0954013	0.0898674	0.0960248	0.0901818	0.114773	0.0819551	0.0596804	0.0779323	0.0701671	0.0825029		0.0988522	0.110234	0.115945	0.099382	0.106074	0.111067	0.108904	0.0683257	0.0746063	0.0978175	0.0958761	0.092996	0.0927054	0.093321		0.0872905	0.086723	0.0886314	0.0897862	0.0745911	0.0768752	0.0772715	0.0768496	0.0768766	0.0806633	0.0764954	0.0745179	0.0764816	0.0757888	0.0765503
			Sn		0.416253		1.054	1.086	1.009	1.04	0.964	1.169	2.21	0.908	0.957	0.936	1.002	0.887		1.40706	1.908	1.53	1.35633	1.3927	1.565	1.46736	0.938998	0.937084	1.30273	1.31039	1.27306	1.57361	1.213		1.07492	0.999301	1.07588	1.11799	0.722	0.697788	0.724	0.809778	0.696	0.814564	0.7	0.643228	0.569	0.663329	0.601112
			Sb		0.00696257		0.0153852	0.014094	0.0121353	-	-	0.00785591	0.0299225	0.0189418	0.0135824	0.0117824	0.0167814	0.0124454		0.0151067	0.0194771	0.0185334	0.014409	0.0181736	0.0235044	0.0204068	0.00824674	0.0186215	0.0208694	0.0173834	0.0154085	0.0249603	0.0144317		0.0123815	0.00808106	0.0113637	0.0121739	0.00854011	0.00877441	0.0155242	0.00946212	0.00753442	-	0.00830578	0.00766801	0.0114464	-	0.00801615
			Cs		0.00423792		0.0566239	0.056044	0.0543545	0.053265	0.0525248	0.053593	0.193564	0.056212	0.055715	0.0542762	0.0556316	0.0530194		0.0461375	0.0605587	0.0633846	0.0434147	0.0435916	0.0526857	0.0547199	0.0229473	0.0241348	0.0340254	0.0358658	0.0336514	0.0665508	0.0373196		0.0495159	0.0479987	0.0482379	0.0526676	0.0244837	0.0234354	0.0257373	0.027855	0.0312043	0.0299677	0.0267553	0.0213814	0.0228479	0.0221781	0.0222842
			Ba		3.98167		42.2024	42.3686	42.72	42.9521	43.275	43.1305	147.632	39.1833	38.6939	38.3202	38.1819	37.8173		37.3574	46.4861	45.0471	35.4067	36.6524	42.0793	42.3456	23.7416	27.1772	30.9832	29.7494	26.3343	82.6239	45.694		43.1869	40.6649	42.6775	43.1458	20.4298	22.6837	24.3993	26.0325	24.7301	26.5189	25.1015	21.5844	20.1031	20.6047	21.4352
			La		1.16431		4.90744	4.88231	5.00018	5.05843	5.11695	5.08125	16.588	4.07532	3.99335	3.92897	3.88913	3.8424		6.46393	8.20092	8.37576	6.41163	6.67578	7.85599	7.81629	4.04862	4.83981	6.18444	5.92099	5.30891	13.8684	5.94243		6.04832	5.71855	6.07295	5.96883	3.18964	3.49547	3.95758	4.21055	4.09751	4.09907	4.01027	3.57418	3.36804	3.28511	3.42407
			Ce		3.72115		13.3159	13.2973	13.3316	13.2888	13.4389	13.3922	40.3061	11.2032	10.9719	10.7415	10.7916	10.6424		18.2675	22.7797	22.9364	17.8984	18.7563	21.7641	21.936	11.7297	13.2266	17.3409	16.6865	15.469	32.7179	15.8678		16.1243	15.3839	16.0435	15.8248	8.75893	9.37809	10.0543	11.3527	11.2499	10.9129	10.7689	9.42125	9.2421	9.03749	9.3489
			Pr		0.658238		1.99514	1.96446	1.99398	2.01748	2.02592	2.03763	5.31262	1.77722	1.74672	1.71325	1.68423	1.67661		2.78644	3.38065	3.48743	2.8271	2.97118	3.29415	3.30601	1.79487	2.13432	2.76854	2.6476	2.38656	4.14539	2.36761		2.36251	2.24959	2.36811	2.32279	1.3254	1.44828	1.60382	1.7714	1.73638	1.68043	1.66571	1.50877	1.43687	1.38608	1.46322
			Nd		3.79138		10.4349	10.4562	10.4793	10.5489	10.7833	10.646	24.2229	9.62959	9.3964	9.21607	9.24081	9.0612		14.1896	17.3036	17.3239	14.733	15.4063	16.7442	16.8515	9.19368	11.1643	14.5595	14.0532	12.4364	18.2304	11.812		11.7094	11.1615	11.809	11.6886	6.82124	7.48931	8.47624	9.04798	8.62189	8.5304	8.6923	7.89943	7.22425	7.28397	7.57535
			Sm		1.47606		3.61903	3.5664	3.61075	3.69359	3.73772	3.70154	6.49027	3.58767	3.44314	3.35536	3.32401	3.31974		4.54421	5.42757	5.43949	4.6679	4.87026	5.20181	5.2812	2.95691	3.5303	4.77823	4.66991	4.11539	4.87809	3.78104		3.6631	3.45587	3.6965	3.62501	2.26088	2.47399	2.85397	2.92859	2.84795	2.78428	2.84684	2.69034	2.48282	2.44493	2.56776
			Eu		0.628145		1.41448	1.41129	1.43589	1.4493	1.46954	1.46956	2.25901	1.41027	1.37449	1.36761	1.34769	1.34783		1.68924	1.91067	1.94286	1.75457	1.81026	1.87869	1.88358	1.15765	1.37911	1.77731	1.69484	1.56147	1.77619	1.36471		1.36819	1.31291	1.38485	1.37897	0.91088	1.00159	1.0912	1.1611	1.08712	1.13003	1.10874	1.0182	0.981684	0.954981	1.02646
			Gd		2.11651		4.62409	4.61947	4.68913	4.7072	4.84105	4.81342	6.91307	4.51183	4.4513	4.28203	4.31616	4.32029		5.24831	6.336	6.39631	5.5701	5.59535	5.92135	5.91193	3.4525	4.16958	5.66712	5.30788	4.89524	5.2844	4.67818		4.24048	4.09074	4.34261	4.28772	2.87108	3.17378	3.69564	3.5308	3.41337	3.34589	3.51061	3.3706	3.18061	3.11886	3.21058
			Tb		0.400874		0.82258	0.817739	0.833225	0.846094	0.856558	0.855299	1.11353	0.804283	0.796244	0.773574	0.769293	0.748334		0.899104	1.055	1.13442	0.929098	0.953169	0.986354	0.976243	0.589746	0.706855	0.961633	0.924646	0.832121	0.854597	0.827781		0.736362	0.699696	0.733891	0.742981	0.514995	0.576169	0.656204	0.616613	0.628979	0.620931	0.611604	0.578953	0.56681	0.549542	0.576461
			Dy		2.85549		5.64029	5.58686	5.76003	5.82959	5.86393	5.81742	7.13538	5.54043	5.43984	5.30131	5.24195	5.18631		5.8739	6.97962	7.18747	6.17769	6.20344	6.43515	6.44223	3.87519	4.69313	6.33541	6.11665	5.52784	5.55717	5.79116		4.90825	4.69832	4.98546	4.86802	3.56959	3.96227	4.59923	4.25516	4.05931	3.98047	4.18103	4.07828	3.89078	3.83022	3.99154
			Ho		0.63516		1.213	1.19562	1.22867	1.25259	1.24903	1.24551	1.42995	1.16258	1.14819	1.12004	1.10803	1.09103		1.22649	1.43035	1.52339	1.25908	1.28078	1.30243	1.30057	0.805282	0.965289	1.32947	1.2632	1.13583	1.12879	1.24249		1.02089	0.994997	1.04113	1.01733	0.792011	0.858734	0.999751	0.907177	0.892116	0.880589	0.895871	0.867441	0.855279	0.819333	0.86119
			Er		1.88932		3.45082	3.43494	3.51642	3.55419	3.58449	3.59745	3.90698	3.35413	3.29779	3.21755	3.17652	3.13314		3.45187	4.04575	4.13771	3.51538	3.58089	3.62896	3.58904	2.25141	2.65789	3.71904	3.50867	3.15818	3.08525	3.62084		2.89036	2.79592	2.90501	2.85104	2.23116	2.49594	2.91732	2.59488	2.48022	2.43179	2.55165	2.56666	2.44019	2.39509	2.48662
			Tm		0.272827		0.4826	0.48552	0.492443	0.503819	0.498427	0.494159	0.533785	0.46564	0.467086	0.4454	0.454145	0.446481		0.473563	0.556882	0.592422	0.491522	0.498289	0.495769	0.495769	0.309544	0.370227	0.517776	0.4941	0.436646	0.429092	0.52813		0.408405	0.392005	0.411889	0.411248	0.328327	0.359157	0.423152	0.361848	0.367852	0.341134	0.36445	0.363542	0.358857	0.348845	0.357601
			Yb		1.92955		3.4935	3.43756	3.52628	3.57845	3.61619	3.62097	3.69583	3.36731	3.26264	3.21171	3.19508	3.12082		3.31688	3.94333	4.02747	3.36348	3.43728	3.47398	3.49934	2.22799	2.61692	3.57595	3.38626	3.08102	2.97111	3.77682		2.91022	2.80319	2.94576	2.89745	2.36965	2.59075	3.0246	2.62005	2.55605	2.56815	2.5912	2.65904	2.50553	2.47601	2.58023
			Lu		0.280272		0.483142	0.486211	0.499752	0.504708	0.510545	0.494822	0.507848	0.469616	0.459234	0.445516	0.446676	0.433101		0.463028	0.55144	0.583899	0.469438	0.475625	0.49107	0.480717	0.300112	0.360354	0.495011	0.479079	0.437352	0.415873	0.557792		0.412553	0.396791	0.414489	0.413138	0.336386	0.373386	0.435113	0.373944	0.375089	0.377458	0.361013	0.368199	0.366791	0.358118	0.364961
			Hf		0.936055		2.45804	2.43091	2.45515	2.52504	2.49794	2.49418	4.80019	2.40432	2.37789	2.31985	2.31132	2.24576		3.30097	4.05642	4.17715	3.32327	3.43549	3.80033	3.78124	2.09438	2.50232	3.46182	3.20798	3.01026	3.87696	2.82314		2.57085	2.4367	2.56122	2.47508	1.55868	1.7207	1.98784	2.0006	1.96348	1.98372	2.00729	1.74988	1.66358	1.62739	1.65944
			Ta		0.0497484		0.268638	0.264378	0.280608	0.276871	0.278737	0.280082	0.999741	0.197393	0.198754	0.194043	0.187903	0.189324		0.391554	0.496648	0.522393	0.378055	0.388997	0.496467	0.495146	0.260477	0.307944	0.383203	0.364358	0.340783	1.25037	0.391549		0.338872	0.330742	0.348785	0.35104	0.183583	0.193973	0.225087	0.248389	0.243526	0.237157	0.250654	0.185905	0.190832	0.181751	0.184502
			W		0.00821563		0.0589799	0.0624196	0.0660085	0.0642894	0.0640729	0.0621252	0.259893	0.055762	0.0442672	0.0588793	0.051021	0.0691914		0.074934	0.0948325	0.0902561	0.0609767	0.0657721	0.0805422	0.0850979	0.0387649	0.0415904	0.053534	0.0561542	0.0533135	0.249036	0.0702311		0.0633597	0.0618054	0.0570623	0.0667097	0.0367383	0.0369764	0.0420076	0.0457627	0.0429059	0.0473818	0.0429277	0.035296	0.0336812	0.0335063	0.0332776
	(ppb)		Re		0.725564		0.986807	1.53517	1.8527	1.59007	1.59765	1.53348	1.59342	1.5738	0.685219	1.53923	0.864235	1.3434		1.08559	1.31407	1.71976	1.15703	1.44521	1.3575	1.53237	1.39368	1.3151	2.03126	2.46601	2.04881	1.70393	2.27258		1.44734	2.61178	1.69211	2.05312	1.48117	1.97949	1.52587	1.94941	1.47501	1.18114	1.09142	1.95524	0.704492	2.33309	1.64892
	(ppb)		Pt		2.09039		1.92346	3.39514	2.00818	2.10374	1.46297	1.78253	3.22832	2.66545	1.75434	3.17713	4.18084	4.17873		14.8802	19.9016	21.057	18.2062	18.0552	23.7119	18.2118	8.00793	9.03592	7.90075	5.46406	6.37011	2.51265	1.99809		2.09207	2.31745	2.08262	1.67698	6.56584	5.91121	7.5585	2.62451	2.38447	3.01334	1.13457	12.2929	13.0284	11.7636	14.3155
	(ppb)		Au		2.52542		3.28705	3.13118	3.67937	3.69217	2.9054	2.8842	3.13633	5.8147	1.93008	2.18256	2.79825	2.43547		7.50392	8.65825	8.70339	4.86072	7.69364	7.52123	6.70816	2.80612	3.26773	3.38586	3.57689	3.23283	2.98098	2.09005		2.38975	1.85897	2.02675	1.85504	3.13884	3.41869	4.56569	1.7925	2.03084	1.02427	2.46678	5.84189	5.03901	5.91712	4.87602
			Tl		0.00328636		0.015019	0.0149408	0.0153486	0.0149459	0.0358873	0.0135905	0.0485004	0.0165309	0.0108957	0.016334	0.0142834	0.0144374		0.0177909	0.021776	0.023332	0.0182156	0.0174086	0.0210988	0.0210142	0.0116115	0.0116473	0.0186671	0.0155687	0.0154563	0.0263702	0.0164432		0.0177445	0.0180018	0.0190861	0.0167119	0.00838713	0.0111968	0.0106337	0.0114113	0.010185	0.0326831	0.0115006	0.00964359	0.00816484	0.00825865	0.00998377
			Pb		0.181499		0.644701	0.655853	0.660785	0.636474	0.683986	0.622555	1.98979	0.629069	0.447802	0.612481	0.559751	0.598555		0.799316	0.974547	0.984321	0.724442	0.813572	0.907872	0.897126	0.495227	0.626818	0.684318	0.672065	0.605714	1.09271	0.622181		0.763625	0.809046	0.790028	0.78493	0.406147	0.434755	0.511625	0.517258	0.483851	0.544899	0.477358	0.416481	0.406179	0.411702	0.433789
			Bi		0.00521678		0.0117051	0.0122836	0.0120111	0.0119223	0.0149456	0.0122533	0.0166342	0.0142005	0.0108747	0.0128225	0.0127448	0.0139045		0.0153661	0.0188758	0.0211785	0.0160566	0.0166784	0.0198912	0.0192667	0.010755	0.0130914	0.0197237	0.0137426	0.0135012	0.0137952	0.0107425		0.0135972	0.0127327	0.0124916	0.0132471	0.00930255	0.0105021	0.0113875	0.0102626	0.010405	0.0109886	0.0100483	0.0100484	0.00985888	0.00973534	0.00986486
			Th		0.0516308		0.520444	0.510137	0.525349	0.527467	0.5334	0.528969	1.88574	0.482073	0.469202	0.462947	0.451883	0.453569		0.441511	0.570268	0.605052	0.411009	0.419946	0.557222	0.553076	0.240384	0.285617	0.400053	0.374313	0.351397	0.749119	0.398417		0.509561	0.496163	0.526948	0.519492	0.24977	0.27215	0.320684	0.312367	0.311633	0.32471	0.306378	0.273123	0.263323	0.247268	0.262737
			U		0.0194898		0.123564	0.126342	0.125569	0.124741	0.124607	0.125053	0.460879	0.106317	0.107684	0.105183	0.102581	0.104656		0.142799	0.18079	0.18524	0.124907	0.129079	0.165296	0.171488	0.0818524	0.087343	0.123236	0.119428	0.112815	0.251305	0.129083		0.131545	0.129437	0.130254	0.1271	0.0712065	0.0738551	0.0786166	0.0871696	0.0860001	0.0884584	0.0800034	0.0727553	0.0733347	0.0695853	0.0712238
(SIMS)			CO2		-		65.1061	65.3055	66.2188	70.313	70.8594	67.2665	63.7747	66.1979	67.328	65.5179	64.569	64.8314		27.9735	20.7299	17.479	35.2945	35.1318	26.526	25.8455	20.1931	19.5608	17.0787	19.4838	19.1942	28.4144	24.9603		58.5387	59.1885	58.3861	56.2994	163.211	17.1046	-	192.174	190.187	199.8	192.905	56.757	56.6109	58.3196	57.9083
(SIMS)			F		-		213.857	215.627	230.231	229.85	225.551	223.267	622.352	201.817	205.037	201.942	205.77	202.585		305.09	378.334	392.208	282.454	276.703	386.522	372.054	214.357	210.375	298.182	283.354	281.22	582.384	285.35		262.452	281.385	267.927	275.061	153.616	290.94	-	188.166	184.711	179.165	179.965	148.547	148.379	156.256	151.752
(SIMS)			P		-		584.763	589.645	613.343	609.424	602.549	609.17	1561.24	528.55	537.536	528.947	536.371	530.391		887.904	1081.14	1098.32	837.239	828.092	1038.18	1018.57	582.686	571.933	782.824	771.457	766.023	1089.92	816.135		618.848	649.574	631.514	647.297	401.623	771.538	-	475.184	473.062	456.057	464.753	395.96	399.56	406.996	399.548
(SIMS)			S		887.37		1207.1	1246.26	1304.13	1299.13	1272.18	1303.92	1333.32	1140.93	1177.68	1150.8	1177.36	1151.76		364.006	486.616	514.15	355.089	346.275	577.911	548.163	895.368	859.742	1413.12	1347.2	1328.21	1548.03	1378.25		1087.91	1184.99	1146.06	1191.24	995.283	1393.2	-	1065.41	1076.28	1010.59	1043.61	924.047	947.252	981.03	940.986
(SIMS)			Cl		-		33.2429	34.6438	36.5352	36.3635	34.7928	36.2921	109.384	31.9629	33.8275	31.7154	32.755	31.4291		151.454	384.23	395.993	87.7184	81.3444	66.0193	61.2322	625.214	580.833	899.513	866.189	844.059	624.953	596.434		435.699	494.715	460.073	518.35	663.953	866.505	-	304.789	315.868	282.528	298.52	499.991	520.859	548.243	507.568
			Cu/Ag		3595.33		4072.88	5397.98	3721.38	3899.89	3649.32	-	3237.58	3485.22	2588.83	3755.57	3855.75	3552.2		3693.27	4446.11	4217.83	3367.2	2922.23	4142.84	4175.93	3598.65	3551.82	4241.01	2919.8	2745.58	4207.74	2331.04		3909.96	5412.72	3733.08	3390.43	-	3637.65	3711.06	3261.99	2754.45	4043.41	4668.61	4040.69	3562.12	3689.58	3612.82
			S/Se		3421.89		3189.69	3693.83	3657.53	3809.27	3472.99	3848.97	3908.54	3032.27	4466.29	3552.46	3727.58	3568.86		1068.49	1270.64	1224.08	1241.9	836.155	1497.69	1408.89	2982.05	3150.37	4425.08	4023.2	3840.74	4676.43	4061.49		4173.97	3430.77	4097.26	3850.34	2998.85	4355.88	-	3417.7	3282.78	3302.27	3800.03	2734.08	2612.67	3458.01	2989.64
			La/Sm		0.788797		1.35601	1.36898	1.3848	1.36952	1.369	1.37274	2.55582	1.13592	1.1598	1.17095	1.17001	1.15744		1.42245	1.51097	1.53981	1.37356	1.37072	1.51024	1.48002	1.36921	1.37093	1.2943	1.2679	1.29001	2.843	1.57164		1.65115	1.65473	1.64289	1.64657	1.4108	1.41289	1.38669	1.43774	1.43876	1.47222	1.40868	1.32853	1.35654	1.34364	1.33349
			Gd/Yb		1.09689		1.32363	1.34382	1.32976	1.31543	1.33871	1.32932	1.87051	1.33989	1.36432	1.33326	1.35088	1.38434		1.5823	1.60676	1.58817	1.65605	1.62784	1.70449	1.68944	1.5496	1.59331	1.58479	1.56748	1.58884	1.77859	1.23866		1.4571	1.45931	1.47419	1.47983	1.2116	1.22504	1.22186	1.34761	1.33541	1.30284	1.35482	1.2676	1.26943	1.25963	1.2443
			* = Values from Jenner (2017) except Se, Mo and Sn, which are calculated from new MORB data presented in this study
[truncated: 22 more columns]
