# Supplementary material for: Sulfide resorption during crustal ascent and degassing of oceanic plateau basalts
Source: Nat Commun. 2019 Jan 8;10:82. doi: 10.1038/s41467-018-08001-3 (PMC6325133; doi:10.1038/s41467-018-08001-3)
Supplement: Supplementary file 7 — Supplementary Data 4 [file 41467_2018_8001_MOESM7_ESM.xlsx]

## Sheet: MORB Data
Supplementary table 4 - Updated compositional data for selected elements re-analysed in this study alongside the MORB data of Jenner and O'Neill (2012)
										EPMA																LA-ICP-MS																						Preferred
																																																2018
	VG no#	Latitude	Longitude	Ocean	Tectonic setting	Geographic Name	Type	Depth (m)		SiO2	Al2O3	FeOT	MgO	CaO	Na2O	K2O	TiO2	P2O5	Sum		S	±	Cl	±		Li	Be	Na	Mg	Al	P	K	Ca	Sc (IC)	Ti	V	Cr	Mn	Fe	Co	Ni	Cu	Zn	Ga (IC)	Ge (IC)	As (IC)	Se (IC)	Se (IC)	Rb
	175	44.75	-130.42	Pacific	Spreading Ridge	middle portion of the southwest side of the Juan de Fuca ridge	Extrusive	2600		50.93	13.36	14.21	5.88	10.81	2.63	0.17	2.46	0.16	100.61		1763.2	60.2719	357.2	18.3221		9.67153	0.680119	2.67517	6.2788	13.2413	1044.33	1494.06	10.8679	47.6159	14556.7	480.041	68.0944	1914.05	13.9009	48.0795	41.8238	57.9918	154.44	21.2428	1.66168	0.183786	0.518863	0.297341	1.64315
	176	44.75	-130.42	Pacific	Spreading Ridge	near the base of the southwest side of the Juan de Fuca ridge	Extrusive	2995		50.65	14.11	12.52	6.56	11.63	2.48	0.12	1.83	0.12	100.02		1466.6	58.5901				7.10185	0.441307	2.59807	6.88612	13.5492	694.225	911.595	11.7244	46.154	10319.8	394.299	82.6652	1723.41	12.128	47.9153	43.5959	75.7217	124.583	19.2731	1.59691	0.131577	0.435993		1.02423
	177	44.25	-129.83	Pacific	Fracture Zone	upper south side of the central part of the Blanco trough	Extrusive	2655		48.91	16.08	11.33	7.99	10.98	2.65	0.2	1.74	0.15	100.03		1189.4	64.5779				5.43298	0.61803	2.81508	8.30299	15.1848	827.997	1758.1	10.8818	39.2702	10169.7	283.694	245.654	1503.38	11.0188	49.2559	142.13	72.1668	110.79	18.8349		0.217811	0.366899		2.73875
	178	44.27	-129.75	Pacific	Fracture Zone	lower south side of the central part of the Blanco trough	Extrusive	3995		49.69	14.66	11.3	7.18	10.54	2.95	0.32	2.25	0.25	99.14		1317.28	29.4432	136.4	14.3283		6.44786	0.838384	3.08417	7.66927	14.7264	1209.5	2593.31	10.4014	37.645	13449.5	318.734	215.344	1508.01	11.4013	43.0017	113.739	54.167	117.508	19.7028		0.288732	0.424814	0.214046	4.598
	179	44.25	-129.83	Pacific	Fracture Zone	upper south side of the central part of the Blanco trough	Extrusive	2655		49.6	16.24	11.11	8.02	11.58	2.59	0.19	1.6	0.15	101.08		1158.6	37.474				5.09573	0.569876	2.67837	8.38238	15.5991	718.413	1530.64	11.3737	41.3854	9184.73	277.338	296.579	1481.08	10.7821	47.5844	139.686	78.0353	103.951	18.2318		0.177194	0.331967	0.240644	2.34786
	180	44.33	-129.92	Pacific	Fracture Zone	north base of the cenral part of the Blanco trough	Extrusive	4392		50.01	13.31	14.67	5.63	10.5	2.8	0.26	2.74	0.22	100.14		1889	112.798				9.41931	0.864349	2.85793	5.95579	12.8773	1342.85	2003.93	10.6127	45.2532	17014.2	477.377	117.94	1870.16	14.2769	43.6482	43.7385	50.5058	154.531	21.5116	1.64603	0.275018	0.613147	0.298239	2.76371
	183	44.42	-129.92	Pacific	Fracture Zone	middle portion of the north side of the central part of the Blanco trough	Extrusive	3084		50.18	13.62	13.51	6.12	11.06	2.72	0.16	2.28	0.14	99.79		1732	118.184				8.08578	0.667216	2.80437	6.48345	13.3328	1017.62	1501.7	11.0996	44.6006	13604.5	408.88	85.4607	1717.73	13.1192	43.8393	40.8356	57.2048	135.316	19.4909		0.177693	0.478547	0.265255	1.96168
	184	44.33	-129.83	Pacific	Fracture Zone	upper north side of the southeast central part of the Blanco trough	Extrusive	3140		50.82	14.11	12.08	6.71	11.77	2.69	0.13	1.95	0.14	100.4		1508.4	84.2722				7.08049	0.531111	2.74349	7.04462	13.789	777.935	1101.87	11.6677	45.4599	11368.4	377.033	179.933	1621.75	11.7678	42.8042	52.8342	65.682	117.959	18.8418	1.67674	0.160171	0.453644	0.267177	1.07112
	185	44.33	-129.75	Pacific	Fracture Zone	lower north side of the southeast central part of the Blanco trough	Extrusive	3445		49.62	16.25	10.17	7.56	11.15	2.65	0.1	1.39	0.1	98.99		1114	22.0907				4.73536	0.4894	2.8538	7.66143	15.4796	493.474	805.356	10.9658	33.3261	7693.63	224.99	287.762	1277.01	9.62045	43.5897	114.213	70.2142	96.1546	17.9488	1.57603	0.103504	0.353634	0.248485	1.04893
	186	44.42	-129.92	Pacific	Fracture Zone	middle portion of the north side of the central part of the Blanco trough	Extrusive	3084		50.55	13.82	12.8	6.34	11.12	2.62	0.16	2.11	0.21	99.73		1567.5	22.5455	394.667	21.1912		7.4179	0.608302	2.71182	6.62709	13.2712	930.612	1576.55	11.1838	44.1134	12448.4	396.839	118.856	1725.09	12.3031	44.3338	47.6004	62.9388	127.107	19.7478	1.67181	0.174077	0.480109	0.273451	1.86664
	187	44.42	-129.92	Pacific	Fracture Zone	middle portion of the north side of the central part of the Blanco trough	Extrusive	3084		50.17	13.48	12.99	6.21	10.96	2.69	0.18	2.33	0.17	99.18		1654.83	37.9021	192	17.4011		8.09601	0.673701	2.81838	6.40541	13.0549	1024.17	1483.88	11.0767	44.613	14113.2	416.917	88.352	1769.69	13.0755	44.7978	41.234	58.0593	135.605	20.3242	1.7406	0.215253	0.495106	0.313759	1.96678
	188			Pacific	Fracture Zone					51.5595	16.0706	9.20458	8.79632	11.4868	2.606	0.0802315	1.44924	0.104453	101.358		1092.5	38.9808				5.34562	0.415431	2.72256	9.09562	15.5692	558.562	649.645	11.0391	36.5099	7716.63	278.698	339.772	1307.3	9.49512	42.7663	154.513	82.4546	87.4111	16.7022	1.6052	0.0949485	0.40515	0.256724	0.628607
	189	-21.93	-11.81	Atlantic	Spreading Ridge	Mid-Atlantic Ridge	Extrusive	3767		50.49	14.84	10.52	7.98	10.6	2.76	0.11	1.87	0.14	99.31		1238.33	22.7303				6.95986	0.582599	2.98376	8.26571	14.4205	818.747	744.736	10.8914	39.6536	11210.4	331.31	291.574	1479.96	10.4333	45.9273	144.215	65.1543	107.662	18.6424	1.56087	0.162651	0.415188	0.249018	0.382782
	191	-21.93	-11.81	Atlantic	Spreading Ridge	Mid-Atlantic Ridge	Extrusive	3767		50.92	15.76	8.68	8.53	12.48	2.34	0.04	1.14	0.09	99.98		1012	36.7151				5.05392	0.248053	2.51196	8.70382	15.1552	378.5	304.691	12.5076	37.3165	6577.35	244.012	407.509	1255.48	8.42535	41.8948	123.447	86.4778	79.5081	16.0741		0.0734386	0.336346	0.241185	bdl
	192	-21.93	-11.81	Atlantic	Spreading Ridge	Mid-Atlantic Ridge	Extrusive	3767		50.5	14.88	10.49	7.93	10.73	2.92	0.1	1.94	0.16	99.65		1242.83	32.7378				7.01176	0.588296	2.9763	8.1665	14.162	823.59	738.022	10.838	38.3409	11255.4	324.934	286.327	1479.22	10.2544	44.511	141.109	63.7624	105.082	18.547	1.53907	0.178094	0.426871	0.271161	0.347196
	193	-21.87	-11.85	Atlantic	Spreading Ridge	Mid-Atlantic Ridge	Extrusive	3584		50.62	15.39	9.45	7.89	11.67	2.52	0.07	1.54	0.14	99.29		1176.83	39.504				6.89184	0.435542	2.66511	7.91273	14.5566	609.216	442.744	11.6204	39.054	9003.36	267.732	303.501	1488.24	9.21168	43.019	84.1142	77.4603	94.2441	17.644	1.56633	0.110897	0.363289	0.260672	0.161284
	194	-22.28	-12.07	Atlantic	Spreading Ridge	Mid-Atlantic Ridge	Extrusive	3658		50.7	15.39	10.01	7.3	11.41	3.33	0.05	1.69	0.11	99.99		1200.83	51.0663				6.64316	0.472743						11.545	40.9737	9385.94	272.476	312.323	1518.61		42.97	86.1474	79.8076	96.0793	18.1761	1.61306	0.116026	0.393478	0.260834	0.082804
	195	-21.87	-11.85	Atlantic	Spreading Ridge	Mid-Atlantic Ridge	Extrusive	3584		50.92	15.53	9.44	7.99	11.66	2.46	0.07	1.53	0.11	99.71							5.53488	0.415085	2.64544			577.226	424.816	11.7753	40.4791	9248.63	308.802	375.819	1384.7	8.96623	43.0909	134.27	72.8105	95.3051	18.0457	1.4635			0.247978	0.173696
	196	-21.87	-11.85	Atlantic	Spreading Ridge	Mid-Atlantic Ridge	Extrusive	3584		50.86	15.36	9.45	7.7	12.08	2.74	0.05	1.29	0.07	99.6							5.25225	0.380005	2.78466			483.894	423.694	12.1499	43.0741	8342.11	296.14	358.475	1411.72	8.89248	42.9107	85.1864	89.9654	86.7069	17.1866	1.45057			0.233115	0.160409
	197	-21.87	-11.85	Atlantic	Spreading Ridge	Mid-Atlantic Ridge	Extrusive	3584		51.11	15.37	9.34	7.83	12.12	2.66	0.06	1.35	0.09	99.93							5.32843	0.383441	2.79134			487.51	455.46	12.0909	42.6465	8291.4	292.66	356.348	1398.18	8.87147	42.4879	84.0464	89.3089	87.2877	17.2185	1.42121			0.257937	0.187811
	198	-21.93	-11.81	Atlantic	Spreading Ridge	Mid-Atlantic Ridge	Extrusive	3767		50.74	14.91	10.53	8.06	10.74	2.83	0.07	1.88	0.16	99.92							6.64377	0.615356	3.02564			797.964	738.713	11.0452	42.3317	12078.2	353.334	309.519	1551.59	10.2852	45.7064	149.002	65.1754	110.18	19.3569	1.51139			0.262965	0.381808
	199	42.96	-29.18	Atlantic	Spreading Ridge	Mid-Atlantic Ridge	Extrusive	1816		51.09	15.82	8.31	7.18	12.25	2.48	0.49	1.37	0.15	99.14							4.37224	0.735426	2.63894			844.884	4122.36	12.5542	38.6401	8651.42	289.593	277.249	1308.57	8.33286	37.7892	96.1752	75.8685	84.7249	16.8972	1.40278			0.218795	12.1212
	200	42.96	-29.18	Atlantic	Spreading Ridge	Mid-Atlantic Ridge	Extrusive	1816		51.77	15.53	8.87	6.77	11.29	2.66	0.54	1.57	0.18	99.18							4.94738	0.736546	2.83676			964.373	4584.27	11.5946	38.2138	9672.6	306.575	244.345	1346.95	8.67272	36.8884	84.544	67.9649	92.0536	17.6955	1.47441			0.264704	13.5742
	201	42.96	-29.18	Atlantic	Spreading Ridge	Mid-Atlantic Ridge	Extrusive	1816		51.09	15.72	8.53	7.22	12.09	2.51	0.5	1.43	0.17	99.26							4.39959	0.68357	2.64692			850.871	4092.87	12.2301	37.9734	8734.35	289.539	252.192	1291.29	8.26612	37.0424	90.3236	76.0074	84.9966	16.7567	1.42666			0.233297	12.1372
	202	42.95	-29.23	Atlantic	Spreading Ridge	Mid-Atlantic Ridge	Extrusive	2168		50.73	15.61	7.97	9.34	13.29	1.94	0.24	0.92	0.1	100.14							3.4096	0.365107	2.12129			474.595	2080.54	13.5701	40.6168	5797.03	233.745	490.693	1234.34	7.78285	44.2653	157.22	106.283	75.6567	14.931	1.393			0.270572	5.89698
	203	42.95	-29.23	Atlantic	Spreading Ridge	Mid-Atlantic Ridge	Extrusive	2168		50.41	15.64	7.95	9.09	13.35	2.05	0.28	0.92	0.11	99.8							3.3965	0.413997	2.12097			487.06	2166.4	13.2143	39.8174	5807.6	234.551	466.35	1225.41	7.7383	43.6617	148.795	103.826	72.7294	14.7862	1.41061			0.264431	6.12042
	204	42.95	-29.23	Atlantic	Spreading Ridge	Mid-Atlantic Ridge	Extrusive	2168		51.25	15.94	8.59	8.02	13.04	2.06	0.27	0.99	0.11	100.27							4.11515	0.451962	2.08768			532.276	2295.82	13.1904	39.806	6236.65	263.375	280.98	1303.22	8.30889	43.2341	103.998	86.1595	82.0729	15.6901	1.36243			0.247267	6.53274
	285	22.17	-45.25	Atlantic	Spreading Ridge	Mid-Atlantic Ridge	Extrusive	3100		50.39	15.76	10.1	7.17	11.14	3.01	0.16	1.73	0.16	99.62		1237.5	16.0094				6.35048	0.568856	3.07343	7.63034	15.2124	752.907	1205.18	11.2861	38.4589	10145.8	300.468	261.211	1432.61	9.91473	41.0716	93.1165	63.5074	97.2424	17.0369	1.38294	0.142115	0.338882	0.26664	1.38829
	286	22.17	-45.25	Atlantic	Spreading Ridge	Mid-Atlantic Ridge	Extrusive	3100		50.83	15.1	11.14	6.8	10.71	3.15	0.16	1.91	0.16	99.96		1319.86	41.1235				7.53262	0.6971	3.15019	7.77039	15.4001	774.737	1246.3	10.875	39.9915	11542	328.323	171.389	1584.86	10.0932	41.7556	64.7296	60.8706	110.364	18.2282	1.48626	0.233947	0.355525	0.292382	0.56326
	287	22.17	-45.25	Atlantic	Spreading Ridge	Mid-Atlantic Ridge	Extrusive	3100		50.62	15.48	10.19	7.3	11.42	2.87	0.15	1.74	0.15	99.92		1195.5	34.3089				6.5134	0.580938	3.06319	7.72548	15.0948	776.799	1178.06	11.1481	37.6267	10070.7	297.666	263.542	1429.91	10.1128	41.2027	98.7414	61.8113	98.3883	17.0632	1.35959	0.179968	0.351458	0.244527	1.10198
	289	22.17	-45.25	Atlantic	Spreading Ridge	Mid-Atlantic Ridge	Extrusive	3100		50.51	14.89	10.66	7.43	10.63	2.85	0.12	1.84	0.14	99.07		1180.33	35.5284				6.6093	0.57814	3.03256	7.65915	14.9629	791.517	1186.83	11.0413	37.3609	10066.8	299.511	254.111	1432.29	10.1426	41.0852	100.749	61.26	98.8137	17.9035	1.49338	0.169631	0.36343	0.238197	1.19465
	290	22.52	-45.05	Atlantic	Spreading Ridge	Mid-Atlantic Ridge	Extrusive	1985		50.61	16.56	9.69	7.97	11.52	2.76	0.09	1.44	0.12	100.76		1119.17	25.7171				5.8214	0.460652	3.03432	8.34152	15.8186	598.301	814.312	11.5292	36.811	8544.22	272.048	277.545	1374.42	9.54841	42.2983	114.728	68.8785	88.359	17.2972	1.47219	0.143612	0.409952	0.251614	0.319987
	291	22.17	-45.25	Atlantic	Spreading Ridge	Mid-Atlantic Ridge	Extrusive	3100		50.48	15.49	10.09	7.3	11.09	2.88	0.16	1.8	0.14	99.43		1262.33	55.1712	177.167	9.36839		6.6914	0.61918	3.16342	7.29493	14.6711	847.706	1383.35	11.0117	39.0539	10683.4	320.277	216.242	1491.95	10.5074	41.2068	82.7739	60.9194	100.385	17.9611	1.53468	0.193377	0.354932	0.234811	1.01179
	293	22.8	-45.2	Atlantic	Spreading Ridge	Mid-Atlantic Ridge	Extrusive	2600		50.11	16.46	9.76	7.67	11.02	2.92	0.13	1.75	0.12	99.94		1124.67	45.0052				6.18994	0.647187	3.18694	8.03331	15.8253	769.088	1137.33	11.0787	35.8663	10124.6	275.861	265.546	1398.85	9.91982	41.8597	124.456	67.2865	94.7742	17.9695	1.47879	0.203018	0.367779		0.653159
	294	22.24	-45.02	Atlantic	Spreading Ridge	Mid-Atlantic Ridge	Extrusive	3150		50.56	15.61	10.22	7.87	11.18	3.07	0.13	1.88	0.13	100.65		1213.83	32.3569				6.8191	0.575171	3.12553	7.45354	14.8333	850.894	1229.85	11.0271	38.5697	10464.4	306.298	238.546	1499.59	10.3138	42.3094	90.637	65.0796	103.008	18.3891	1.49335	0.188494	0.392052	0.260304	0.807977
	304			Atlantic	Spreading Ridge					51.8251	14.5815	11.491	7.48545	12.1456	2.00234	0.0482586	1.24212	0.129204	100.951		1219.17	63.2246	142.167	15.613		5.55617	0.245629	2.18553	7.58391	13.6831	383.721	365.225	12.042	50.5503	6842.69	367.491	235.822	1658.64	11.9214	47.8218	74.7276	120.332	110.203	16.6806		0.0570237	0.510552	0.387044	0.6291
	305	45.33	-28.03	Atlantic	Spreading Ridge	Mid-Atlantic Ridge	Extrusive	1792		51.63	15.08	10.09	7.1	11.21	2.49	0.26	1.5	0.14	99.5		1054.43	38.0651	344.857	15.6996		6.62267	0.493521	2.67405	7.3379	14.6825	792.516	2303.72	11.2984	37.9129	8725.67	314.025	234.323	1485.07	9.98234	41.8263	92.0683	62.1007	104.58	17.7905	1.53709	0.288182	0.342694	0.282001	6.77091
	307	45.33	-28.03	Atlantic	Spreading Ridge	Mid-Atlantic Ridge	Extrusive	1792		51.13	15.82	9.06	7.77	11.9	2.37	0.26	1.27	0.11	99.69		963.667	36.4564	306.333	25.6879		5.43528	0.440425	2.54209	8.02859	15.2604	658.776	2278.9	11.6458	35.9926	7120.2	274.44	306.245	1334.02	8.93438	40.9385	116.41	65.2266	87.8439	16.1616	1.45631	0.222436	0.329986	0.203336	6.83463
	308	45.62	-27.72	Atlantic	Spreading Ridge	Mid-Atlantic Ridge	Extrusive	2377		51.18	14.83	10.49	7.21	11.15	2.47	0.12	1.59	0.1	99.14		1095.14	25.9	122.5	11.6404		6.83904	0.457572	2.57111	7.30166	14.2733	686.312	1030.66	10.9137	37.9878	8762.66	299.406	225.462	1468.07	10.2467	42.9302	98.4934	62.8174	108.062	17.8922	1.47022	0.183537	0.343442	0.226334	2.66852
	309	45.33	-28.03	Atlantic	Spreading Ridge	Mid-Atlantic Ridge	Extrusive	1792		51.42	15.84	8.79	7.82	11.66	2.46	0.31	1.22	0.08	99.6		933.667	32.2903	354.167	10.4387		5.43197	0.490963	2.60928	8.05558	15.3934	737.921	2805.16	11.7509	35.546	7335.25	271.739	288.661	1313.32	8.80984	39.2412	115.096	63.9854	86.5349	16.3248	1.38179	0.277413	0.313897	0.245812	8.42935
	310	45.33	-28.03	Atlantic	Spreading Ridge	Mid-Atlantic Ridge	Extrusive	1792		51.11	15.59	9.42	7.76	11.31	2.51	0.27	1.32	0.12	99.41		981.857	23.7447	319.571	17.0964		5.72171	0.43711	2.63525	7.91187	14.6967	684.356	2286.69	11.3141	36.3376	7715.85	284.932	280.167	1374.47	9.32319	40.8043	116.103	61.7249	92.4857	16.7326	1.47515	0.240714	0.299213	0.222826	6.6501
	311			Atlantic	Spreading Ridge				*	51.0911	15.0078	9.49946	8.31009	11.8288	2.12471	0.188178	1.19396	0.159783	99.4038		989.167	64.6697	233.833	9.86745		5.28959	0.370598	2.39235	9.11994	14.5261	570.338	1771.02	11.2295	36.2169	6631.35	277.62	341.086	1347.92	9.38454	43.5448	165.297	66.3631	89.1702	15.4545		0.207859	0.309937	0.273042	5.0063
	312	45.22	-28	Atlantic	Spreading Ridge	Mid-Atlantic Ridge	Extrusive	3076		51.53	15.27	9.45	8.47	11.73	2.24	0.21	1.2	0.12	100.22		961.6	42.3001	232.167	9.55859		5.43994	0.371762	2.41468	8.57182	14.6335	577.077	1786.7	11.5334	37.4605	6798.6	290.249	347.657	1389.55	9.1848	43.8284	142.154	69.17	92.1464	16.1291		0.227832	0.33149	0.186187	5.08246
	313	45.12	-28.14	Atlantic	Spreading Ridge	Mid-Atlantic Ridge	Extrusive			51.23	15.43	9.8	7.97	11.57	2.37	0.25	1.36	0.11	100.09		1040.33	32.1165	263.667	26.1891		5.71337	0.42011	2.57683	8.11039	14.7484	636.666	1948.23	11.6478	37.71	7840.58	302.244	321.788	1423.98	9.59084	43.3518	126.273	65.3865	96.0817	17.1293	1.46453	0.233878	0.334065	0.273389	5.19684
	314	45.12	-28.33	Atlantic	Spreading Ridge	Mid-Atlantic Ridge	Extrusive		*	50.8	15.3365	9.03345	7.83587	11.5515	2.39508	0.211454	1.34281	0.137968	98.6446		1081	34.3977	259.667	15.6034		5.80886	0.456944	2.56684	8.30043	14.6562	641.825	1898.61	11.5854	37.2766	7473.83	283.394	303.928	1395.84	9.16131	43.2669	126.839	67.7765	89.2804	16.6308		0.259549	0.307755	0.232194	5.34026
	315	44.42	-129.92	Pacific	Fracture Zone	middle portion of the north side of the central part of the Blanco trough	Extrusive	3084	*	49.0774	16.6013	8.61745	7.67751	11.4234	2.9715	0.606415	1.48375	0.250067	98.7088		989.6	39.57	229.2	7.73		5.76213	0.88948	2.99334	7.61741	15.8662	1191.73	5554.22	11.5017	31.7521	8339.1	224.288	242.714	1256.43	8.59331	40.3274	109.71	70.8646	85.6133	17.0368	1.3453	0.382247	0.308354	0.245753	11.0931
	316	43.35	-127.52	Pacific	Spreading Ridge	Upper north slope of ridge south of the Blanco Fracture Zone	Extrusive	2438	*	49.7132	16.9011	8.62779	7.6834	11.4532	2.98086	0.610892	1.47389	0.301069	99.7454		959.667	23.54	219.5	22.85		5.36416	0.825209	3.03703	7.80558	16.0724	1209.7	5586.38	11.3351	30.8586	8290.46	218.086	237.123	1231.67	8.62488	40.1645	113.407	73.4821	82.8438	17.0811	1.37579	0.36997	0.291544	0.254149	10.9794
	317	43.35	-127.52	Pacific	Spreading Ridge	Upper north slope of ridge south of the Blanco Fracture Zone	Extrusive	2438	*	49.3557	16.713	8.81797	7.5961	11.3787	2.96858	0.633853	1.51212	0.283011	99.2591		997.167	18.08	198	20.22		5.6349	0.881191	3.00302	7.58483	15.9657	1236.7	5683.47	11.4111	31.4745	8547.36	223.697	232.965	1263.87	8.66395	40.8897	106.85	74.8529	85.8165	17.3648	1.38414	0.396612	0.298577	0.222064	11.4555
	318	43.35	-127.52	Pacific	Spreading Ridge	Upper north slope of ridge south of the Blanco Fracture Zone	Extrusive	2438	*	49.5308	16.8579	8.58647	7.57182	11.3134	3.00705	0.643226	1.52873	0.308125	99.3476		950.833	32.62	217	5.5		5.73251	0.846091	3.04925	7.57329	16.0148	1259.01	5828.62	11.2675	31.533	8644.18	224.218	229.4	1254.44	8.6032	40.6406	108.073	74.5591	86.4124	17.6684	1.43568	0.395914	0.297223	0.234354	12.1873
	319	43.2	-127.48	Pacific	Spreading Ridge	Upper south slope of ridge south of the Blanco Fracture Zone	Extrusive	2836	*	50.1626	14.4372	10.9141	6.62184	11.0226	2.96277	0.182184	2.18887	0.290684	98.7829		1409.89	88.9055	96.2	5.5		7.40064	0.761145	3.09708	6.77068	13.9757	1004.34	1643.09	11.0911	43.5687	12496.5	372.815	238.871	1633.24	11.0883	40.9536	71.1389	61.4164	113.592	19.4271	1.60101	0.218783	0.36332	0.260757	3.15267
	320	43.35	-127.52	Pacific	Spreading Ridge	Upper north slope of ridge south of the Blanco Fracture Zone	Extrusive	2438	*	49.5303	16.856	8.61613	7.70787	11.3926	2.90252	0.602025	1.46532	0.284477	99.3572		953.5	22.58	202.333	9.56		5.40523	0.826635	2.95242	8.02854	16.5202	1191.67	5452.01	11.4148	31.3813	8254.57	219.363	243.067	1250.59	8.70714	41.1074	117.032	75.8152	85.0005	17.4004	1.34062	0.351524	0.301974	0.229402	11.0076
	321	43.2	-127.48	Pacific	Spreading Ridge	Upper south slope of ridge south of the Blanco Fracture Zone	Extrusive	2836	*	49.2163	15.4902	9.47356	8.07395	11.697	2.61124	0.217247	1.5477	0.24775	98.575		1087.33	67.2	82.5			5.95703	0.505465	2.61212	7.7609	14.5496	709.422	1884.74	12	39.3984	8806.45	298.461	335.752	1438.91	9.30249	43.6148	108.079	77.4264	94.0846	17.5508	1.42031	0.170611	0.309401	0.262022	3.96486
	322	43.35	-127.52	Pacific	Spreading Ridge	Upper north slope of ridge south of the Blanco Fracture Zone	Extrusive	2438	*	48.7714	16.8014	9.08659	7.21833	10.4716	3.41439	0.905665	1.90113	0.410916	98.9815		1030.8	35	311.167	21.7		6.14375	1.19817						10.5757	29.5272	10808.3	224.092	198.647	1263.24		39.082	105.905	64.6899	90.2996	18.399	1.34184	0.51855	0.348879	0.273692	16.7727
	323	43.35	-127.52	Pacific	Spreading Ridge	Upper north slope of ridge south of the Blanco Fracture Zone	Extrusive	2438	*	49.382	16.7158	8.64657	7.62789	11.3715	2.95429	0.611581	1.5144	0.421961	99.246		955	21.52	194.167	19.23		5.6151	0.841532	3.01117	7.72739	16.1051	1202.93	5599.42	11.4417	32.0609	8500.6	225.248	236.053	1254.83	8.69001	40.7293	108.462	77.2722	84.7296	17.3415	1.2835	0.388416	0.313789	0.259684	11.3778
	332	44.27	-129.75	Pacific	Fracture Zone	lower south side of the central part of the Blanco trough	Extrusive	3995	*	48.4805	16.6294	10.3509	8.21152	10.9861	2.71736	0.113177	1.28741	0.233506	99.0098		1107	34.12	130.833	18.58		4.98565	0.368583						10.6594	35.2024	7177.12	231.356	282.912	1440.89		48.484	147.175	79.2962	97.3784	17.7562	1.50189	0.113307	0.366219	0.244786	1.45459
	333	44.25	-129.83	Pacific	Fracture Zone	upper south side of the central part of the Blanco trough	Extrusive	2655	*	47.6961	16.28	10.8868	7.79603	11.0036	2.75945	0.164341	1.61042	0.297656	98.4944		1290.83	41.8875	131.8	13.72		5.41592	0.502624	2.80743	7.86463	15.7968	747.691	1427.6	11.0701	38.6734	9053.05	275.217	252.11	1566.5	10.9871	47.6704	126.453	83.5357	102.609	18.1462	1.4697	0.233481	0.355814	0.274591	2.60767
	334	44.25	-129.83	Pacific	Fracture Zone	upper south side of the central part of the Blanco trough	Extrusive	2655	*	48.4257	14.8076	10.9806	7.49576	10.5089	3.10817	0.278807	2.24449	0.272407	98.1225		1210.2	44.2	133	13.59		6.42689	0.819657	3.07601	7.60268	14.4596	1152.81	2528.71	10.3674	39.0199	12799.7	324.946	235.034	1581.9	11.1423	44.5442	114.943	57.6077	114.796	20.2306		0.289823	0.389034	0.231761	4.52883
	335	44.25	-129.83	Pacific	Fracture Zone	upper south side of the central part of the Blanco trough	Extrusive	2655	*	48.4034	16.3669	10.8578	7.70735	11.0521	2.72709	0.164107	1.6209	0.183342	99.083		1206.67	29.1044	128.333	16.4276		5.40806	0.550363	2.84962	7.92657	15.921	766.979	1441.36	11.2461	38.7399	9193.99	276.529	253.186	1588.89	10.9996	48.453	126.859	82.66	104.754	18.0314	1.5582	0.183323	0.410325	0.340351	2.77271
	336	44.25	-129.83	Pacific	Fracture Zone	upper south side of the central part of the Blanco trough	Extrusive	2655	*	50.2055	15.6432	10.6574	7.20009	11.4159	2.62741	0.242819	1.96268	0.260944	100.404		1234.4	30.3035				5.98927	0.752395	2.67863	7.50146	14.9967	958.118	2116.62	11.4902	40.2155	11373.7	313.431	286.752	1550.53	10.3191	43.6953	98.2987	67.9857	105.825	19.7179	1.59147	0.216665	0.371886	0.272261	3.75422
	337	44.27	-129.75	Pacific	Fracture Zone	lower south side of the central part of the Blanco trough	Extrusive	3995	*	49.2491	15.1787	10.5194	7.08207	11.1238	2.90004	0.24434	1.96379	0.26101	98.5224		1187	6.4				5.77978	0.702631	2.97919	7.25961	14.7587	969.341	2147	10.7797	38.4862	10903.1	306.013	247.242	1511.85	10.5258	41.5481	86.3102	61.4592	103.531	19.1626		0.251266	0.32514	0.243487	3.4033
	338	44.27	-129.75	Pacific	Fracture Zone	lower south side of the central part of the Blanco trough	Extrusive	3995	*	48.2097	15.6687	10.5517	7.91472	11.1301	2.77136	0.182257	1.71582	0.216345	98.3606		1180	14	97.2	8.11		5.13981	0.546535	2.75634	8.18147	15.1897	689.321	1464.42	10.9383	39.5641	8997.16	269.783	288.682	1531.05	10.5598	48.3588	138.242	78.9241	99.5111	18.1424	1.48846	0.177863	0.333053	0.239725	2.14143
	339	44.27	-129.75	Pacific	Fracture Zone	lower south side of the central part of the Blanco trough	Extrusive	3995	*	48.814	15.5869	10.7264	8.04581	10.9376	2.85916	0.200413	1.75779	0.254092	99.1822		1137	115.4				5.41026	0.622348	2.84502	8.36523	15.1152	816.576	1746.84	10.8292	38.8112	10296.1	282.773	241.771	1575.27	11.1586	48.9737	140.289	70.8798	106.955	18.814	1.54094	0.200585	0.395439	0.280456	2.62024
	340	44.27	-129.75	Pacific	fracture zone	lower south side of the central part of the Blanco trough	Extrusive	3995		48.32	15.68	11.27	8.24	11.12	2.64	0.17	1.74	0.2	99.38							5.11514	0.6519	2.7646			826.354	1743.36	10.8202	43.3118	11514.7	302.047	247.378	1544.15	10.9416	48.8456	139.956	63.3492	107.207	18.7488	1.48171			0.261815	2.74305
	341	44.27	-129.75	Pacific	Fracture Zone	lower south side of the central part of the Blanco trough	Extrusive	3995	*	48.101	15.3856	10.9278	8.17378	10.8976	2.77105	0.203549	1.8026	0.137711	98.4006		1197	21.68	94.4	10.45		5.45481	0.612345	2.89149	7.89023	15.2299	805.67	1767.52	10.8502	39.2806	10350.4	283.904	243.421	1570.68	11.0753	49.6383	140.537	71.5226	107.063	18.877		0.216413	0.345145	0.254635	2.78035
	372	44.27	-129.75	Pacific	Fracture Zone	lower south side of the central part of the Blanco trough	Extrusive	3995		49.94	14.88	11.25	7.16	10.55	3.07	0.3	2.22	0.25	99.62		1326.67	22.8794	141.4	20.489		6.59581	0.854697	3.16371	7.63801	14.8674	1175.47	2565.32	10.689	39.6875	13467	341.761	231.512	1688.41	11.5925	46.0996	114.087	57.7693	120.657	20.2556	1.60887	0.262101	0.364167	0.253698	4.66074
	373	44.27	-129.75	Pacific	Fracture Zone	lower south side of the central part of the Blanco trough	Extrusive	3995		48.24	17.54	10.37	8.67	11.49	2.48	0.07	0.84	0.1	99.8		1126.2	57.5995				4.00448	0.220966	2.62538	8.93389	17.1702	299.223	537.876	11.1885	37.0824	4777.37	207.928	252.002	1506.13	10.7152	53.1817	169.832	102.393	87.1151	15.5835	1.46762	0.0867945	0.324092	0.268855	0.749423
	374	44.27	-129.75	Pacific	Fracture Zone	lower south side of the central part of the Blanco trough	Extrusive	3995		49.74	14.94	10.75	7.18	10.51	3.07	0.28	2.17	0.22	98.86		1244.4	28.6845				6.7188	0.841146	3.18194	7.81468	14.9459	1194.01	2625.23	10.5711	39.1716	13193.2	330.13	239.094	1645.77	11.533	45.3204	120.292	58.7044	118.213	19.9218	1.50241	0.274271	0.368255	0.258528	4.48156
	375	44.27	-129.75	Pacific	Fracture Zone	lower south side of the central part of the Blanco trough	Extrusive	3995		50.2	14.82	11.01	7.33	10.43	3.03	0.29	2.21	0.25	99.57		1313.33	43.9166	144.167	7.08284		6.81342	0.859241	3.24527	7.95097	14.8818	1236.32	2668.31	10.5265	39.5089	13524.5	337.473	233.564	1645.86	11.6502	45.0371	112.668	51.9286	121.022	20.4511	1.54963	0.28402	0.374086	0.311537	4.61223
	376	44.27	-129.75	Pacific	Fracture Zone	lower south side of the central part of the Blanco trough	Extrusive	3995		50.4	15.52	9.8	7.12	11.21	2.9	0.3	1.94	0.2	99.39		1187.6	21.2791				5.81973	0.7623	3.08377	7.60874	15.4979	1016.17	2590.34	11.1415	38.7691	11477.1	304.027	259.676	1488.24	10.4783	42.2367	105.317	65.9693	102.591	19.1522	1.47623	0.28354	0.333268	0.265635	4.60256
	377	44.27	-129.75	Pacific	Fracture Zone	lower south side of the central part of the Blanco trough	Extrusive	3995		48.45	17.58	10.41	8.79	11.45	2.42	0.06	0.86	0.08	100.1		1142.75	19.5853				3.84687	0.213988	2.66337	9.26547	17.0065	297.967	534.891	11.0905	37.6457	4750.5	205.77	252.3	1483.68	10.7566	54.2738	173.051	102.192	87.0813	15.8569	1.43852	0.104857	0.312257	0.26746	0.690664
	378	44.27	-129.75	Pacific	Fracture Zone	lower south side of the central part of the Blanco trough	Extrusive	3995		49.67	14.56	11.55	6.8	9.99	3.16	0.4	2.59	0.31	99.03		1461.17	36.94	191.4	9.34345		7.7953	1.06844	3.28202	7.23773	14.6425	1606.67	3486.8	10.0264	38.7258	15373	348.222	230.682	1713.88	12.1111	43.532	107.606	60.6869	133.297	21.1333		0.408783	0.434652	0.291752	7.05086
	380	44.27	-129.75	Pacific	Fracture Zone	lower south side of the central part of the Blanco trough	Extrusive	3995		49.41	14.92	11.52	7.53	10.54	2.88	0.3	2.31	0.22	99.63		1298	40.7247				6.42776	0.846296	3.18426	7.7058	14.5018	1212.62	2620.53	10.3553	39.4648	13403.8	337.601	219.165	1647.03	11.4881	45.5645	119.093	56.3638	121.192	20.3238	1.50589	0.283676	0.376197	0.240562	4.4887
	381	44.27	-129.75	Pacific	Fracture Zone	lower south side of the central part of the Blanco trough	Extrusive	3995		49.82	15.11	11.43	7.25	10.61	2.94	0.3	2.28	0.22	99.96		1251.6	45.8781				6.59978	0.857626	3.21664	7.54079	14.885	1198.29	2590.23	10.5873	39.1132	13426.6	331.408	223.685	1616.65	11.4987	44.432	105.713	56.9102	119.581	20.4341	1.53935	0.276257	0.373	0.242427	4.33319
	382	44.27	-129.75	Pacific	Fracture Zone	lower south side of the central part of the Blanco trough	Extrusive	3995	*	50.4584	15.1413	11.1994	7.3669	10.2483	2.97479	0.296392	2.267	0.277819	100.437		1300.8	24.5296				6.36891	0.857223	3.29384	7.63226	14.6908	1217.37	2668.75	10.7417	39.3073	13917.3	333.392	239.586	1627.74	11.1825	44.7288	111.99	57.1737	115.844	20.5002	1.57596	0.293232	0.366585	0.274589	4.49758
	383	44.27	-129.75	Pacific	Fracture Zone	lower south side of the central part of the Blanco trough	Extrusive	3995	*	50.5765	15.2434	12.0065	7.64619	10.5869	2.8	0.260198	2.37764	0.232748	100.109		1380.8	73.3328				6.45935	0.882319	3.2306	7.85529	14.8418	1210.68	2658.92	10.4031	38.0337	13939.6	334.812	222.894	1620.37	11.5486	44.9887	116.995	54.1546	116.213	20.7054	1.70165	0.275109	0.393438	0.265009	4.44462
	384	44.27	-129.75	Pacific	Fracture Zone	lower south side of the central part of the Blanco trough	Extrusive	3995	*	50.004	15.3974	11.1538	6.81588	10.4988	2.88768	0.349183	2.33216	0.242279	99.8914		1305	55.3263				6.88525	0.940732	3.29219	6.98489	14.8467	1291.04	3183.93	10.4369	36.7067	13666.3	323.427	231.536	1561.9	11.0478	41.0972	94.3624	58.5476	111.986	19.6683		0.303564	0.403326	0.275707	5.87628
	385	44.27	-129.75	Pacific	Fracture Zone	lower south side of the central part of the Blanco trough	Extrusive	3995	*	49.0258	16.6437	10.6102	8.00537	10.9729	2.61079	0.119667	1.30836	0.114446	99.6074		1087.6	86.61				4.91366	0.399198	2.92438	8.16862	15.8007	543.397	1055.34	10.8803	36.306	7434.87	237.485	281.645	1461.55	10.3931	48.7041	140.346	78.0638	99.068	18.4174	1.61159	0.137306	0.325719	0.26369	1.40812
	386	44.27	-129.75	Pacific	Fracture Zone	lower south side of the central part of the Blanco trough	Extrusive	3995	*	50.3403	15.509	10.3419	7.51252	11.216	2.47791	0.226493	1.95439	0.15896	99.9391		1228.4	84.7189				5.48986	0.681099	3.04293	7.71122	15.1334	972.564	2196.13	11.2053	38.1729	11222.9	303.285	272.635	1502.49	10.3368	43.0306	105.796	63.8036	101.702	19.1115		0.23402	0.343679	0.248744	3.43142
	387	44.27	-129.75	Pacific	Fracture Zone	lower south side of the central part of the Blanco trough	Extrusive	3995	*	50.6958	15.528	11.306	7.80019	11.0072	2.81	0.207363	2.04649	0.171812	99.6256		1271.2	55.4725				5.88866	0.739177	3.07911	8.11911	15.3675	980.985	2215.57	10.891	39.0169	11778.3	315.03	259.021	1582.87	11.0606	44.9571	124.475	58.595	108.096	20.356	1.63439	0.232744	0.353133	0.242986	3.55857
	388	44.33	-129.92	Pacific	Fracture Zone	north base of the cenral part of the Blanco trough	Extrusive	4392	*	50.627	13.4815	14.2453	5.87005	11.1278	2.54	0.187693	3.01397	0.258068	99.6975		1856	97.9099				9.42433	0.918834	2.77981	6.14104	13.2823	1381.54	2021.27	10.8366	44.2993	17844.8	494.253	145.281	1977.42	14.3254	45.6304	49.2698	46.2146	153.231	21.8092		0.273052	0.463022		2.60819
	389	44.33	-129.92	Pacific	Fracture Zone	north base of the cenral part of the Blanco trough	Extrusive	4392	*	51.0032	13.5788	12.5563	6.16718	10.809	2.61873	0.182314	2.34629	0.219816	99.7217		1595.04	95.7925				7.99365	0.658458	2.88473	6.64827	13.4565	1030.85	1611.76	11.2661	45.0956	14165.3	429.558	94.6022	1811.47	12.962	45.3297	46.8593	58.5864	130.865	19.7715		0.22048	0.466354	0.293483	1.94465
	390	44.17	-130.42	Pacific	Fracture Zone	knoll, southwest of Parks Seamount	Extrusive	2560	*	49.5648	16.3044	9.74179	8.19009	11.3271	2.76007	0.109038	1.43386	0.112828	99.7194		1082.03	50.8748				4.9933	0.489241	2.89822	8.52426	15.5062	562.533	987.284	11.703	36.7003	8363.1	252.334	315.947	1398.59	9.69235	45.5927	135.314	70.2997	87.5105	17.1696		0.14611	0.287727		1.45751
	391	44.17	-130.42	Pacific	Fracture Zone	knoll, southwest of Parks Seamount	Extrusive	2560	*	49.7366	16.3847	9.70437	8.23447	11.166	2.77279	0.114195	1.41635	0.13297	99.8355		1154.4	48.4231				5.32287	0.474497	2.97989	8.66189	15.7077	566.45	998.325	11.5425	36.6799	8276.99	251.813	315.87	1398.32	9.71153	45.3113	136.959	65.778	87.6358	17.2439		0.126301	0.360766		1.35963
	612	-27.99	-8.01	Atlantic	Spreading Ridge	Mid-Atlantic Ridge	Extrusive	4018		48.62	16.75	8.1	9.4	13.08	1.7	0.02	0.69	0.05	98.41		965	25.6281				4.07405	0.124195	1.82267	9.82388	15.7284	222.955	174.159	12.8208	30.8814	4021.67	207.531	394.326	1169.02	8.00692	46.118	176.939	97.8954	72.2288	14.9832	1.34538			0.250762	0.135531
	614	37.13	-127.56	Pacific	Spreading Ridge		intrusive	4758		51.11	12.6	15.62	4.85	9.38	2.23	0.15	2.92	0.19	99.05		2137.5	33.4589	425	22.9172		13.764	0.874038	2.94642	5.24664	12.2456	1244.53	1484.66	9.69682	44.335	18838.4	569.554	28.8243	2124.01	15.7199	47.8867	28.3416	51.209	173.093	22.13		0.239425		0.296695	1.19965
	617	40.98	-130.11	Pacific	Spreading Ridge		Extrusive	3273		49.85	16.57	9.72	8.52	12.4	1.84	0.1	0.87	0.04	99.91		1009.4	109.94				3.69485	0.235507	2.02327	9.27551	16.0635	262.966	872.511	12.9032	36.1176	5196.11	220.626	370.53	1474.99	9.86399	50.7869	138.774	90.975	81.7069	16.6138	1.54618	0.0877329		0.309413	1.9822
	618	40.98	-140.72	Pacific	Spreading Ridge		Extrusive	4682		50.83	15.75	9.43	7.81	12.13	2.53	0.11	1.35	0.1	100.04		1201.2	72.4824				5.97647	0.486262	2.73527	7.76425	14.4544	643.009	970.984	12.4337	42.7557	8614.39	306.274	307.286	1495.6	9.75122	43.2233	80.0551	81.8634	90.6838	17.3562		0.129776		0.246256	0.629003
	619	15.61	140.3	Pacific	Spreading Ridge	Philippine Sea		4990		49.87	17.1	9.13	7.69	11.15	2.86	0.11	1.05	0.06	99.02		852.8	141.5				4.67027	0.421679	3.07664	8.23408	16.4738	453.28	1036.27	11.2211	35.7166	5837.26	200.777	261.248	1355.37	9.18472	43.9693	136.367	110.057	76.0006	15.4535	1.48056	0.120427		0.268783	1.31538
	620	-0.96	-121.55	Pacific	Spreading Ridge	East Pacific Rise	intrusive	4399		50.35	17.08	7.91	6.29	10.37	2.84	1.33	1.54	0.29	98		920.333	51.3095				5.40208	1.20187	3.1247	6.88692	16.339	1852.53	11623.8	10.7157	33.5024	9491.79	279.692	199.19	1258.79	7.88959	35.1865	92.0093	59.2335	76.3289	18.1909	1.45705	0.761538		0.211802	32.7118
	621	34.9	-61.17	Atlantic	Spreading Ridge	Mid-Atlantic Ridge	intrusive	5251		50.99	15.14	9.63	8.35	11.99	1.82	0.04	1	0.06	99.02		1045.83	50.2689				5.33573	0.287722	2.02525	9.11435	14.6737	400.071	657.607	12.5034	41.7881	5771.2	310.297	446.841	1456.25	9.96182	48.8188	157.517	112.905	92.361	15.727		0.065463		0.328346	1.32478
	622	34.9	-61.17	Atlantic	Spreading Ridge	Mid-Atlantic Ridge	intrusive	5251		50.57	15.06	9.68	8.54	12.14	1.89	0.05	0.99	0.06	98.98		1047.8	47.1985				5.0015	0.275782						12.0429	41.2431	5699.36	302.484	422.735	1352.14		47.7759	156.256	116.306	92.3351	15.7403		0.0731755	0.36096	0.301759	1.15635
	623	34.9	-61.17	Atlantic	Spreading Ridge	Mid-Atlantic Ridge	intrusive	5251		50.46	15.16	9.64	8.65	12.39	1.91	0.04	1.06	0.06	99.37		1069.25	51.1363				4.91041	0.274103	1.99252	9.0045	14.5373	390.465	638.497	12.0685	41.5783	5726.68	307.005	421.232	1354.7	9.77491	47.3519	143.625	67.9047	92.9418	15.8462		0.069376	0.376212	0.304606	1.095
	624	34.9	-61.17	Atlantic	Spreading Ridge	Mid-Atlantic Ridge	intrusive	5251		50.32	15.56	9.71	8.64	12.4	1.87	0.07	0.96	0.07	99.6		1056.8	25.2428				4.97303	0.266582	1.99323	8.97389	14.598	392.19	650.194	11.9409	41.2636	5692.57	304.205	422.152	1348	9.81393	47.5241	154.226	117.389	92.8809	15.7818		0.086522	0.382704	0.301354	1.13946
	625	34.9	-61.17	Atlantic	Spreading Ridge	Mid-Atlantic Ridge	intrusive	5251		50.83	15.43	9.75	8.86	12.22	1.88	0.05	0.95	0.07	100.04		1046.6	8.98888				5.03703	0.271678	2.01757	9.04336	14.6468	390.6	640.137	11.9922	40.9211	5656.42	302.398	422.02	1338.36	9.88904	47.8439	155.686	115.85	92.5218	15.7322		0.0821581	0.359248	0.307098	1.1551
	626	34.9	-61.17	Atlantic	Spreading Ridge	Mid-Atlantic Ridge	intrusive	5251		51.63	15.38	9.68	8.13	12.45	1.9	0.05	1.03	0.07	100.32		1049.2	43.4246				5.20701	0.266549	2.04906	9.16838	14.9509	400.384	654.408	12.2575	41.9382	5831.46	307.77	420.728	1363.53	10.0634	47.5618	147.166	110.217	94.4649	16.1932	1.54319	0.0682036	0.408423	0.331415	1.18556
	627	34.9	-61.17	Atlantic	Spreading Ridge	Mid-Atlantic Ridge	intrusive	5251		50.92	14.95	9.6	8.15	12.26	1.89	0.06	1.02	0.07	98.92		1066.67	34.9609				4.94935	0.277607	2.04856	9.12346	14.5526	398.045	651.049	11.9966	40.9977	5705.64	305.905	424.075	1351.93	9.92548	48.1519	159.162	117.207	93.0186	15.9266	1.52836	0.0958694	0.37236	0.308759	1.17131
	631	14.51	-69.36	Caribbean Sea	Back-arc basin	Venezuelan Basin	intrusive	4545		50.42	14.7	10.93	6.88	12.59	1.97	0.08	1.25	0.08	98.9		1142.67	35.7752	506.667	19.9466		4.57948	0.338678	2.1318	7.75567	13.758	448.548	797.72	12.5675	48.3325	7277.44	344.316	212.124	1582.48	11.2226	50.9606	95.7439	172.411	108.916	17.6692		0.108493		0.365406	1.53112
	662	-8.13	86.8	Indian	Aseismic ridge	Central Indian Basin	Extrusive	5321		50.71	17.02	7.97	7.2	10.5	3.06	0.9	1.69	0.26	99.31		745.598	37.5191	626.167	12.703		4.97073	1.00364	3.29069	7.15892	16.4812	1438.71	8940.53	10.4642	33.5624	10206.1	232.294	230.059	1145.54	8.06725	37.0889	99.0039	65.212	78.0981	18.5251	1.50034	0.390029	0.29992	0.216739	24.9651
	663	-8.13	86.8	Indian	Aseismic ridge	Central Indian Basin	Extrusive	5321		51.27	16.56	8.09	6.86	10.44	3.08	0.91	1.66	0.24	99.11		759.8	52.8436	611.5	14.6935		5.07879	0.997909	3.28329	7.2315	16.5955	1455.98	8882.44	10.4861	33.517	10380.1	232.991	234.444	1154.44	8.11385	37.5629	101.031	65.5217	79.3999	18.7733	1.50072	0.394981	0.323374	0.222308	25.4737
	664	-8.13	86.8	Indian	Aseismic ridge	Central Indian Basin	Extrusive	5321		50.86	16.92	8.02	7.17	10.6	3	0.9	1.64	0.26	99.37		808.4	71.0373				5.07613	1.01612	3.269	7.26803	16.5899	1444.68	8883.01	10.4504	33.064	10275.9	231.342	228.694	1153.28	8.08231	36.8244	100.95	64.6496	78.3771	18.5138	1.49212	0.401112	0.292269	0.220529	25.1999
	665	-8.13	86.8	Indian	Aseismic ridge	Central Indian Basin	Extrusive	5321		50.47	16.85	8.03	7.24	10.49	3.02	0.95	1.68	0.27	99		721.4	83.8081				4.99823	0.982408	3.20838	7.12839	16.3435	1419.05	8700.82	10.3069	33.5104	10287.9	232.397	230.471	1163.93	7.99492	37.0281	99.8439	65.2176	79.1643	18.5653	1.39918	0.409692	0.322917	0.217143	25.0752
	666	6.52	70.98	Indian	Spreading Ridge	Arabian Sea	Extrusive	4036		52.11	13.98	12.92	6.15	10.44	2.19	0.24	1.25	0.11	99.39		1350.6	83.7454				6.29799	0.468507	2.30737	6.24372	13.3524	637.115	2236.28	10.2982	44.7839	7803.15	413.87	98.3405	1613.78	13.1789	52.0204	75.1327	145.659	127.623	17.8732	1.6143	0.180195	0.543505	0.377956	6.4855
	667	6.52	70.98	Indian	Spreading Ridge	Arabian Sea	Extrusive	4036		52.72	13.62	12.9	6	10.52	2.2	0.24	1.25	0.15	99.6		1312.8	52.0067	659.8	8.98332		6.43613	0.448532	2.32969	6.37458	13.7929	639.994	2258.33	10.3987	45.3218	7932.27	419.414	100.386	1619.31	13.2909	51.882	74.6197	146.856	128.598	18.1284	1.65722	0.175794	0.501814	0.351657	6.70886
	670	11.89	48.25	Indian	Spreading Ridge	Gulf of Aden	Extrusive	2152		49.96	15.09	10.81	8.72	11.58	2.25	0.06	1.12	0.07	99.66		1154.5	36.2919	bdl			5.31495	0.282476	2.50656	8.84652	14.6419	419.439	568.33	11.2293	40.5415	6874.67	292.719	241.862	1480.32	11.1134	51.6475	147.186	105.156	102.7	16.9982		0.112917	0.365716	0.245524	0.983949
	671	11.89	48.25	Indian	Spreading Ridge	Gulf of Aden	Extrusive	2152		49.76	14.92	10.83	8.63	11.56	2.3	0.05	1.14	0.09	99.28		1177.2	37.9631	bdl			5.35374	0.300834	2.47377	8.6706	14.4442	411.192	571.53	11.1973	39.793	6759.08	291.655	245.834	1460.79	10.8899	51.5066	144.102	106.069	101.952	17.416	1.48872	0.093705	0.362246	0.284776	1.0432
	672	11.89	48.25	Indian	Spreading Ridge	Gulf of Aden	Extrusive	2152		50.32	15.22	10.87	8.26	11.76	2.38	0.07	1.2	0.07	100.15							5.02412	0.279947	2.47278			414.38	545.644	11.7731	44.5149	7290.21	312.344	256.047	1581.58	10.677	52.8089	147.658	111.853	110.675	18.6511	1.54723			0.279755	1.04025
	673	11.89	48.25	Indian	Spreading Ridge	Gulf of Aden	Extrusive	2152		50.71	15.07	10.71	8.53	11.75	2.35	0.06	1.2	0.08	100.46							5.11454	0.264243	2.46682			415.32	545.264	11.4247	42.7546	7083.91	312.734	257.582	1592.01	10.7269	53.8962	154.096	109.361	108.947	18.3751	1.45081			0.349238	0.971274
	674	11.89	48.25	Indian	Spreading Ridge	Gulf of Aden	Extrusive	2152		50.7	15.06	10.76	8.25	11.53	2.33	0.08	1.2	0.08	99.99							5.10085	0.289974	2.4937			416.205	549.739	11.7825	45.2858	7295.3	315.234	260.523	1599.49	10.7976	54.1169	154.819	112.222	111.13	18.6906	1.52933			0.260216	1.07592
	678	-1.68	57.65	Indian	Spreading Ridge	Carlsberg Ridge	Extrusive	4487		53.31	14.41	10.03	7.68	12.38	1.63	0.06	0.59	0.03	100.12							3.40487	0.163117	1.71192			222.718	480.398	12.1322	48.0365	3581.14	269.891	209.391	1505.5	9.68407	50.3472	91.1192	162.882	92.6138	14.8533	1.46325			0.323314	1.32959
	679	-1.68	57.65	Indian	Spreading Ridge	Carlsberg Ridge	Extrusive	4487		53.62	14.55	10.02	8.24	12.43	1.63	0.07	0.65	0.05	101.26							3.46675	0.164237	1.74289			226.355	485.042	12.3241	48.4117	3635.45	272.071	213.593	1528.89	9.83771	51.248	92.6793	164.308	94.6284	15.1452	1.56317			0.308134	1.33217
	680	-1.68	57.65	Indian	Spreading Ridge	Carlsberg Ridge	Extrusive	4487		53.74	14.56	9.77	7.71	12.43	1.66	0.05	0.62	0.04	100.58							3.52982	0.167887	1.75739			227.07	484.846	12.4354	48.0311	3715.75	273.109	209.515	1523.16	9.84628	51.3423	91.9011	163.587	94.0358	15.0928	1.5714			0.329179	1.35932
	681	-1.68	57.65	Indian	Spreading Ridge	Carlsberg Ridge	Extrusive	4487		53.38	14.51	10	8.04	12.4	1.67	0.06	0.61	0.04	100.71							3.44612	0.151033	1.73011			224.441	482.556	12.1941	47.4695	3621.82	271.232	211.797	1520.29	9.82731	51.0405	92.5665	161.349	92.6535	15.0399	1.54713			0.337902	1.32612
	682	-1.68	57.65	Indian	Spreading Ridge	Carlsberg Ridge	Extrusive	4487		52.84	14.13	9.82	7.34	12.24	1.66	0.06	0.59	0.04	98.72		878.4	40.1846				3.81457	0.1533	1.71931	8.04401	13.6903	224.233	462.483	11.9877	45.1265	3548.25	268.507	205.187	1452.43	9.88989	50.6299	89.9033	158.497	88.0442	14.1999			0.432238	0.327433	1.293
	684	-11.15	70.53	Indian	Spreading Ridge	Central Indian Ridge	Extrusive	2832		49.72	14.8	10.17	7.83	13.83	2.09	0.06	0.91	0.05	99.46		1056.5	43.4933				4.54483	0.217767	2.16283	8.19981	14.089	309.188	486.874	13.4169	50.075	5670.58	303.294	311.786	1476.52	10.2145	49.764	84.9894	158.683	88.3383	15.2913		0.083568	0.433596	0.348559	1.07938
	685	-11.15	70.53	Indian	Spreading Ridge	Central Indian Ridge	Extrusive	2832		50.17	14.49	11.74	6.88	12.64	2.44	0.08	1.28	0.08	99.8		1264.8	51.3147				5.62762	0.331852	2.61096	7.4384	14.0248	453.888	731.417	12.471	50.0609	7815.34	358.502	153.901	1662.32	11.8629	51.7471	71.0399	173.557	110.484	17.5287		0.127534	0.525886	0.374538	1.67253
	686	-11.15	70.53	Indian	Spreading Ridge	Central Indian Ridge	Extrusive	2832		49.29	15.19	11.19	7.47	12.59	2.51	0.06	1.23	0.09	99.62		1169.8	30.0283				5.07955	0.326645	2.60862	8.04262	14.8224	414.443	737.514	12.3597	48.6563	7103	318.455	288.137	1572.65	11.2951	52.0848	93.805	158.687	101.593	17.1023		0.147204	0.466958	0.333883	1.48806
	687	-11.15	70.53	Indian	Spreading Ridge	Central Indian Ridge	Extrusive	2832		49.44	15.29	11.2	7.6	12.76	2.51	0.08	1.19	0.08	100.15		1194	24.2899				5.09504	0.330079	2.57473	7.96988	14.6237	413.8	666.35	12.3381	48.3633	7123.65	319.974	289.855	1568.61	11.2098	52.5274	94.1673	159.327	101.143	17.1858		0.122896	0.440693	0.348389	1.51445
	688	-11.15	70.53	Indian	Spreading Ridge	Central Indian Ridge	Extrusive	2832		49.81	15.27	11.08	7.5	12.69	2.46	0.05	1.27	0.07	100.2		1197	15.9217	551.2	25.7332		5.15002	0.336728	2.5992	7.9908	14.5789	413.404	665.288	12.4792	48.801	7180.23	319.722	287.858	1564.06	11.1649	52.2009	92.827	156.551	100.305	16.9334		0.12059	0.465353	0.336629	1.56824
	689	-11.15	70.53	Indian	Spreading Ridge	Central Indian Ridge	Extrusive	2832		49.51	15.22	11.08	7.43	12.58	2.44	0.06	1.25	0.08	99.65		1222.2	45.0522				5.03949	0.33951	2.61094	8.0255	14.7094	422.073	671.493	12.4275	49.5649	7163.83	324.063	292.715	1588.26	11.4075	52.1704	93.4295	160.391	102.125	17.2817		0.134178	0.45864	0.340204	1.41479
	690	-11.15	70.53	Indian	Spreading Ridge	Central Indian Ridge	Extrusive	2832		49.14	14.68	11.14	7.57	12.69	2.48	0.08	1.19	0.06	99.03		1203.83	96.9173	540.4	23.3944		5.1673	0.323845	2.58334	7.97848	14.6425	417.204	665.617	12.406	48.2889	7100	316.091	286.264	1549.77	11.273	51.3939	92.9768	157.931	99.0936	16.9546		0.122908	0.487472	0.338192	1.46137
	691	-11.15	70.53	Indian	Spreading Ridge	Central Indian Ridge	Extrusive	2832		49.15	15.07	11.03	7.16	12.54	2.44	0.05	1.23	0.06	98.73		1289.5	21.631	641.167	11.071		4.98715	0.325128	2.61864	7.99912	14.7022	416.281	674.983	12.3334	48.6256	7095.8	319.782	290.123	1570.27	11.4086	52.3971	94.3985	159.16	100.693	17.2517		0.129232	0.459194	0.340905	1.51737
	722	-56.56	160.07	Pacific	Spreading Ridge		Extrusive	3675		50	16.03	8.48	8.22	13.13	2.26	0.08	1.04	0.08	99.32							3.89225	0.35501	2.38143			427.441	767.656	12.7535	41.5169	6147.78	255.517	391.903	1304.96	8.3067	44.2636	110.377	109.912	82.9319	16.3957	1.40007			0.231225	1.12466
	723	-56.56	160.07	Pacific	Spreading Ridge		Extrusive	3675		50.34	16.14	8.42	8.22	12.91	2.2	0.07	0.99	0.08	99.37							3.91969	0.352608	2.36254			427.777	762.898	12.884	41.8078	6139.84	254.198	397.686	1324.89	8.47089	47.6116	145.841	108.54	83.1481	16.1269	1.45771			0.301176	1.11464
	724	-56.56	160.07	Pacific	Spreading Ridge		Extrusive	3675		49.74	16.09	8.4	8.08	13.07	2.24	0.07	1.03	0.08	98.8							3.9127	0.347048	2.35656			426.181	765.351	12.7463	40.0527	6164.65	247.098	381.418	1244.5	8.4288	43.2831	108.874	105.792	81.1166	15.7956	1.36088			0.28436	1.10519
	725	-56.56	160.07	Pacific	Spreading Ridge		Extrusive	3675		49.52	16.03	8.5	8.7	13.01	2.19	0.05	1.07	0.08	99.15							3.91657	0.363276	2.3555			422.456	765.781	12.7443	42.1976	6193.73	256.966	388.871	1304.27	8.32467	43.8656	108.065	108.909	81.7307	16.0538	1.36911			0.266282	1.11483
	726	-56.56	160.07	Pacific	Spreading Ridge		Extrusive	3675		49.71	16.24	8.27	8.27	12.91	2.26	0.13	1.05	0.07	98.91							3.91814	0.341499	2.37365			428.113	768.898	12.7736	42.1665	6227.7	254.489	389.308	1301.13	8.2935	43.6357	109.127	108.993	81.9603	16.1263	1.38954			0.253475	1.10482
	727	-56.56	160.07	Pacific	Spreading Ridge		Extrusive	3675		50.71	15.86	8.55	8.28	13	2.2	0.07	0.98	0.1	99.75							4.04676	0.36746	2.42148			434.553	778.125	12.9286	43.0497	6274.76	259.893	395.607	1320.56	8.43798	44.6393	111.221	110.377	83.0959	16.4178	1.40379			0.255968	1.1212
	752	25.4	-45.3	Atlantic	Spreading Ridge	Mid-Atlantic Ridge	Extrusive	3274		51.72	15.5	9.72	7.32	11.41	2.88	0.08	1.53	0.12	100.28		1145.8	66.9007				6.11699	0.511048						11.3741	41.694	8966.31	299.525	262.657	1417.42		41.1441	81.9519	76.8361	92.1938	17.6271		0.134058	0.290829	0.22588	0.743542
	753	28.56	-44.83	Atlantic	Spreading Ridge	Mid-Atlantic Ridge	Extrusive	4815		50.4	15.36	10.36	7.22	10.73	2.8	0.13	1.84	0.19	99.03		1286.6	35.9207				6.93926	0.59888	3.00452	7.66282	14.6928	845.174	1284.74	10.7959	39.3243	11282	326.925	285.967	1475.38	10.3588	42.8277	118.297	63.2837	103.825	18.6988	1.46831	0.195688	0.293179	0.247165	0.872954
	754	28.56	-44.83	Atlantic	Spreading Ridge	Mid-Atlantic Ridge	Extrusive	4815		49.1	15.3	10.33	7.44	10.89	2.97	0.14	1.91	0.16	98.24		1296.25	51.9832				6.93654	0.609527	2.95814	7.3189	14.3933	833.439	1255.49	10.5944	38.4102	11118.7	325.388	282.665	1443.48	10.0764	41.4347	108.601	62.1432	101.924	18.4468	1.4367	0.195034	0.337331	0.220458	0.858249
	755	-20.15	67.62	Indian	Spreading Ridge	Central Indian Ridge	Extrusive	3400		51.57	14.8	10.47	6.93	11.13	2.77	0.1	1.71	0.12	99.6		1221.25	19.0853				6.78859	0.524435	2.92636	7.39321	14.3898	655.718	844.118	11.1026	41.4125	9918.41	332.369	205.74	1491.18	10.5191	43.5626	84.7508	76.5502	105.261	18.5324		0.153213	0.340527	0.239096	0.796761
	756	-20.15	67.62	Indian	Spreading Ridge	Central Indian Ridge	Extrusive	3400		49.16	17.28	8.66	8.64	12.24	2.26	0.06	0.77	0.06	99.13		893.833	36.4495				4.0618	0.188033	2.4225	9.14568	16.0803	246.857	224.14	11.9537	34.6559	4605.83	226.101	328.354	1289.92	8.79979	46.9264	155.861	110.195	74.3115	15.7036	1.39916	0.062686	0.349776	0.269741	0.227729
	757	-20.15	67.62	Indian	Spreading Ridge	Central Indian Ridge	Extrusive	3400		51.15	14.48	10.65	7.07	11.39	2.7	0.1	1.74	0.16	99.44		1261	14.9933				7.51819	0.506596	2.91499	7.34295	14.3247	656.355	840.908	11.0015	41.4962	9867.95	327.301	203.444	1466.09	10.4746	42.5889	82.322	72.8006	103.663	18.3153		0.144295	0.312964	0.235137	0.793228
	758	-20.15	67.62	Indian	Spreading Ridge	Central Indian Ridge	Extrusive	3400		51.96	14.71	10.58	6.98	11.12	2.67	0.1	1.62	0.12	99.86		1227.6	45.225				7.25576	0.537003	2.96463	7.44859	14.5615	654.28	852.297	11.2813	42.0279	10096.3	330.48	206.313	1482.59	10.6085	43.3228	83.7639	74.1851	104.794	18.3997		0.148574	0.315223	0.285338	0.733062
	759	-20.15	67.62	Indian	Spreading Ridge	Central Indian Ridge	Extrusive	3400		51.51	14.93	10.36	7.04	10.95	2.78	0.1	1.64	0.12	99.43		1244.6	67.3038				7.09335	0.498544	2.9556	7.40076	14.444	648.94	844.13	11.0617	41.6059	9962.68	327.424	207.939	1483.51	10.5984	42.8773	82.553	71.9023	103.138	18.2374		0.149214	0.293061	0.237791	0.775414
	760	25.4	-45.3	Atlantic	Spreading Ridge	Mid-Atlantic Ridge	Extrusive	3274		50.64	16	9.29	7.84	11.03	2.84	0.1	1.52	0.14	99.4		1121.8	34.6222				6.00304	0.532487	3.03205	8.13573	15.5932	662.857	906.579	10.9855	35.3027	9278.05	276.256	303.705	1308.51	9.52414	41.0464	128.368	66.8754	89.9414	17.3449	1.49461	0.155969	0.317211	0.209854	0.797379
	761	25.4	-45.3	Atlantic	Spreading Ridge	Mid-Atlantic Ridge	Extrusive	3274		51.39	15.25	9.88	7.21	11.04	2.87	0.08	1.51	0.1	99.33		1140.2	65.4194				6.2782	0.5202	3.09181	7.46141	14.7461	643.036	813.089	11.1695	41.2996	9399.6	300.27	249.247	1411.97	9.9546	40.6924	77.4482	73.807	93.6884	17.7383	1.5307	0.148539	0.318114	0.251567	0.681778
	782	44.18	-129.33	Pacific	Spreading Ridge		Extrusive	3354		50.53	14.9	11.05	6.81	10.26	2.77	0.17	1.89	0.15	98.53		1200.83	48.8689	111	12.946		5.643	0.629874	2.9219	7.05178	14.4463	913.81	1730.63	10.1746	37.0041	11368.4	291.369	279.039	1537.79	10.7348	43.0628	101.668	63.2928	118.696	19.3763		0.230912	0.343723	0.210169	3.10734
	783	44.18	-129.33	Pacific	Spreading Ridge		Extrusive	3354		51.35	14.72	11.21	6.79	10.32	2.86	0.18	1.96	0.21	99.6		1246.83	56.6725	97.6667	6.28225		6.00636	0.662761	2.95817	7.11106	14.7262	927.161	1775.07	10.3979	37.5716	11700.4	299.641	284.431	1579.05	11.0302	43.6376	101.727	64.6541	120.823	20.0466		0.206489	0.342073	0.223956	3.04028
	784	44.18	-129.33	Pacific	Spreading Ridge		Extrusive	3354		50.25	15.15	11.07	7.07	10.36	2.82	0.2	1.98	0.18	99.08		1216	44.7288	108	6.37704		5.61486	0.648799	2.88904	6.94341	14.3024	898.288	1716.33	10.0792	36.8466	11490.5	295.028	279.197	1519.47	10.7658	42.6933	100.395	62.6869	118.255	19.473		0.224582	0.310317	0.224882	2.97729
	785	44.18	-129.33	Pacific	Spreading Ridge		Extrusive	3354		51.01	15.02	10.86	6.77	10.21	2.77	0.2	1.82	0.12	98.78		1246	30.2523	108	4.58258		5.8521	0.652307	2.96645	7.20342	14.6354	906.884	1750.82	10.2518	37.8157	11615.1	295.729	282.679	1552.8	11.0742	43.5415	105.681	62.976	118.321	19.3475		0.223653	0.399793	0.24759	3.01376
	786	44.18	-129.33	Pacific	Spreading Ridge		Extrusive	3354		50.43	14.72	11.04	7.09	10.4	2.8	0.19	1.92	0.16	98.75		1201.5	37.5007	96.1667	9.02035		5.8854	0.622876	2.90641	7.11152	14.2278	896.34	1708.98	10.1242	36.7902	11513.4	289.203	273.756	1533.45	10.8941	43.2323	104.689	58.1732	119.538	19.5373		0.217615	0.343801	0.25414	2.94692
	788	-6.25	-107.23	Pacific	Spreading Ridge	East Pacific Rise	Extrusive	3082		49.58	15.29	9.6	7.82	12.57	2.53	0.08	1.28	0.09	98.84		1142.4	48.6138				5.16912	0.37382	2.63984	8.02783	14.3593	430.856	762.051	12.0981	40.9864	6843.25	262.216	349.949	1411.8	9.43654	44.3114	48.3057	97.3972	86.6918	15.7458		0.110545	0.354595		0.832457
	789	-6.25	-107.23	Pacific	Spreading Ridge	East Pacific Rise	Extrusive	3082		50.74	15.36	9.64	7.85	12.49	2.45	0.1	1.14	0.08	99.85		1127.4	66.6731				5.39971	0.372312	2.65955	8.1685	14.5324	426.954	742.229	12.3266	41.5352	6896.98	266.537	363.439	1446.57	9.59267	45.5692	50.7516	105.845	88.6522	16.2856		0.109803	0.360395	0.27454	0.743577
	832	36.88	-33.64	Atlantic	Spreading Ridge	Mid-Atlantic Ridge, FAMOUS Area	Extrusive	1818		52.01	14.56	11.17	6.72	11.38	2.32	0.2	1.22	0.11	99.69		1210.83	43.1528	299.333	10.1325		5.30102	0.420813	2.52632	7.03237	14.2187	605.187	1617.69	11.5189	43.4707	7234.71	313.202	11.36	1650.23	11.3419	49.6089	34.3479	89.1486	109.775	16.266	1.42649	0.220959	0.412277	0.267588	4.68662
	833	36.88	-33.64	Atlantic	Spreading Ridge	Mid-Atlantic Ridge, FAMOUS Area	Extrusive	1818		51.14	14.7	10.62	7.35	11.87	2.08	0.23	1.22	0.13	99.34		1093.5	50.7494	255.8	10.0349		5.21109	0.43539	2.25796	7.82057	14.2428	695.995	1829.17	11.8242	40.9186	7329.13	301.101	195.063	1546	10.7652	47.3378	83.399	78.3959	106.538	15.7036	1.36627	0.263673	0.375035	0.283243	5.61524
	834	36.88	-33.64	Atlantic	Spreading Ridge	Mid-Atlantic Ridge, FAMOUS Area	Extrusive	1818		50.94	14.93	10.61	7.56	11.93	2.11	0.22	1.26	0.14	99.7		1142	34.3802	245.75	10.6262		5.39181	0.440008	2.26757	7.81314	14.1518	689.281	1824.45	11.7262	40.3251	7328.1	300.175	197.31	1550.42	10.7896	47.3038	83.6655	78.4696	106.412	15.6419	1.41379	0.251294	0.370174	0.254025	5.43991
	835	36.88	-33.64	Atlantic	Spreading Ridge	Mid-Atlantic Ridge, FAMOUS Area	Extrusive	1818		51.13	14.76	10.61	7.59	11.95	2.07	0.22	1.28	0.11	99.72		1105	43.9773				5.41092	0.438009	2.27443	7.82758	14.1969	691.853	1828.6	11.8228	40.7618	7357.95	301.472	195.937	1529.54	10.7321	47.1692	84.1861	77.3352	104.528	15.7439	1.39621	0.268528	0.392895	0.304484	5.54512
	836	36.88	-33.64	Atlantic	Spreading Ridge	Mid-Atlantic Ridge, FAMOUS Area	Extrusive	1818		51.18	14.86	10.58	7.33	11.9	2.14	0.21	1.23	0.13	99.56		1126.4	48.2421				5.32585	0.420701	2.26472	7.8046	14.1732	691.607	1803.09	11.7888	40.4977	7251.87	299.633	199.55	1527.09	10.6172	47.1918	83.3226	78.1088	104.34	15.6094	1.4554	0.270523	0.39273	0.282288	5.34978
	838	36.88	-33.64	Atlantic	Spreading Ridge	Mid-Atlantic Ridge, FAMOUS Area	Extrusive	1818		50.99	14.42	11.25	7.09	11.59	2.2	0.2	1.23	0.1	99.07		1219.17	50.0856	170.6	9.8387		5.1212	0.390636	2.41819	7.18093	13.783	582.809	1581.93	11.0964	42.5723	6740.87	302.928	23.1756	1624.56	11.1442	49.2834	35.0109	77.6198	105.289	15.6117	1.35928	0.250573	0.380189	0.275561	4.42052
	839	36.88	-33.64	Atlantic	Spreading Ridge	Mid-Atlantic Ridge, FAMOUS Area	Extrusive	1806		51.54	14.88	9.9	7.71	12.38	2.02	0.2	1.18	0.1	99.91		1084.8	57.3951				4.93055	0.372747	2.1889	7.91253	14.2581	604.364	1501.09	12.1902	40.9222	6531.66	286.322	216.51	1466.44	9.97523	45.8521	74.6139	84.2042	96.7013	14.9835	1.37243	0.23596	0.359056	0.266524	4.46258
	840	36.88	-33.64	Atlantic	Spreading Ridge	Mid-Atlantic Ridge, FAMOUS Area	Extrusive	1806		51.43	14.83	10	7.73	12.46	2.04	0.17	1.12	0.13	99.91		1083.8	47.3096				4.86395	0.375536	2.1464	7.9759	14.3169	599.307	1501.06	12.2456	40.851	6513.97	286.763	217.133	1448.28	10.0558	45.7069	75.4518	84.338	96.5798	15.0077	1.35104	0.218232	0.390829	0.282571	4.27544
	841	36.88	-33.64	Atlantic	Spreading Ridge	Mid-Atlantic Ridge, FAMOUS Area	Extrusive	1806		51.73	14.91	9.94	7.87	12.37	2.02	0.2	1.17	0.1	100.31		1120.2	55.2241				4.87109	0.380293	2.20049	8.07076	14.5734	606.938	1522.12	12.2177	41.2573	6516	290.365	219.741	1470.12	10.1114	46.3771	74.9596	85.7996	96.4568	15.1013	1.38277	0.244154	0.366536	0.308191	4.27409
	882	-14.08	-110.82	Pacific	Spreading Ridge	East Pacific Rise	Extrusive	3778		49.61	15.24	10.14	8.62	11.47	2.42	0.1	1.51	0.11	99.22		1190.17	28.3649				5.71126	0.434925	2.46314	8.59002	14.325	590.644	883.507	11.0956	38.1552	8755.58	311.531	338.487	1447.19	9.86803	45.2986	152.759	72.911	95.7998	17.3246		0.122885	0.296473	0.225752	0.828654
	883	-14.08	-110.82	Pacific	Spreading Ridge	East Pacific Rise	Extrusive	3778		50.96	15.04	10.23	7.9	11.78	2.32	0.11	1.56	0.12	100.02							5.77584	0.450887	2.38714	8.70014	14.9842	604.941	976.132	11.4714	39.4365	9066.79	319.627	345.139	1476.8	10.1969	46.1315	156.084	76.111	97.5435	17.3209		0.123848	0.313711	0.226253	0.811021
	884	-14.08	-110.82	Pacific	Spreading Ridge	East Pacific Rise	Extrusive	3778		49.91	15.03	10.01	8.75	11.49	2.42	0.1	1.51	0.11	99.33		1194.67	36.5878				5.64763	0.435682	2.51615	8.57484	14.4145	586.805	885.856	11.1673	38.3562	8797.18	312.661	336.511	1454.14	9.88047	44.8727	152.347	79.0256	96.0625	17.2535		0.130035		0.262447	0.68858
	885	3.2	-83.34	Pacific	Spreading Ridge	Costa Rica Rift	Extrusive	2468		51.31	13.02	14.29	5.21	10.16	2.54	0.16	2.32	0.2	99.21							9.69347	0.735297	2.70931			1276.77	1278.06	10.5185	47.7657	14383.3	456.281	70.0392	1935.77	14.338	45.0779	47.2246	65.9766	164.091	21.6547	1.59731			0.340241	2.87869
	886	3.2	-83.34	Pacific	Spreading Ridge	Costa Rica Rift	Extrusive	2468		51.58	13.24	14.23	4.87	9.86	2.78	0.16	2.26	0.22	99.2							10.4972	0.781819	2.57918			1195.05	1292.28	10.7107	51.0012	14329.1	464.37	123.556	1971.2	14.1667	46.1025	53.572	64.1146	159.173	21.0938	1.58448			0.339399	2.88116
	887	3.2	-83.34	Pacific	Spreading Ridge	Costa Rica Rift	Extrusive	2468		50.36	13.01	14.22	5.72	10.34	2.53	0.13	2.26	0.19	98.76							8.57302	0.621956	2.63379			1087.9	1145.88	10.4043	45.2751	14091.8	470.191	50.6606	1865.22	13.9558	45.4796	45.208	65.242	158.75	21.1368	1.6163			0.370709	2.68415
	888	3.2	-83.34	Pacific	Spreading Ridge	Costa Rica Rift	Extrusive	2468		51.32	13.08	14.39	5.54	10.32	2.53	0.15	2.26	0.2	99.79							9.60551	0.659902	2.50756			1127.22	1265.56	10.7401	48.884	14658.2	497.762	54.0307	1965.37	14.6583	47.6618	48.2598	58.7398	163.989	21.267	1.62304			0.30962	2.76779
	889	3.2	-83.34	Pacific	Spreading Ridge	Costa Rica Rift	Extrusive	2468		52.11	12.9	14.33	5.35	10.19	2.59	0.14	2.3	0.22	100.13							9.38544	0.68294	2.69182			1295.07	1304.1	10.8414	48.0539	14127.5	457.132	91.0408	1964.69	14.3995	45.9268	49.0427	60.852	166.208	22.0442	1.58775			0.339707	2.70455
	890	3.2	-83.34	Pacific	Spreading Ridge	Costa Rica Rift	Extrusive	2468		50.42	12.94	14.29	5.65	10.32	2.5	0.13	2.32	0.19	98.76							9.09465	0.640437	2.6833			1110.56	1185.72	10.4428	45.886	14412.6	488.388	43.4335	1916.16	14.3284	46.6669	48.0187	71.5297	161.97	21.9139	1.55946			0.37339	2.72971
	891	3.2	-83.34	Pacific	Spreading Ridge	Costa Rica Rift	Extrusive	2468		50.73	13.01	14.12	5.67	10.3	2.51	0.11	2.28	0.18	98.91							8.72253	0.585258	2.64385			1103.96	1166.04	10.5412	47.4039	14390.7	482.779	52.1962	1915.62	14.2937	46.4155	47.1817	66.6466	157.973	21.5826	1.56459			0.352796	2.73107
	922	22.24	-45.02	Atlantic	Spreading Ridge	Mid-Atlantic Ridge	Extrusive	3150		50.19	15.38	10.49	7.6	10.89	2.91	0.14	1.84	0.16	99.6		1241.33	26.979	170	20		6.68126	0.59482	2.9682	7.81787	14.2841	825.933	1131.61	10.8098	37.6721	10695.7	315.76	240.118	1549.45	10.4069	43.9133	116.834	64.4708	103.858	18.2798	1.51297	0.152883		0.224936	0.863419
	923	22.24	-45.02	Atlantic	Spreading Ridge	Mid-Atlantic Ridge	Extrusive	3150		50.54	15.63	10.11	7.76	10.95	2.87	0.13	1.74	0.14	99.87		1194.6	36.5144				6.60868	0.573848	3.05306	8.13059	14.6357	780.836	1039.03	10.9529	37.3238	10180.1	303.556	264.404	1499.49	10.2298	43.6908	126.301	64.8888	99.472	18.23	1.5212	0.178569		0.254192	0.693623
	929	22.24	-45.02	Atlantic	Spreading Ridge	Mid-Atlantic Ridge	Extrusive	3150		49.86	15.37	10.31	7.6	11	2.79	0.12	1.81	0.16	99.02		1251.8	28.3937				6.71481	0.591163	2.91639	7.65518	14.1232	816.29	1107.17	10.7764	37.8141	10406.9	310.501	241.63	1513.97	10.2925	42.918	109.504	64.1301	101.613	18.1072	1.4742	0.162858		0.207002	0.786489
	930	22.24	-45.02	Atlantic	Spreading Ridge	Mid-Atlantic Ridge	Extrusive	3150		50.14	15.16	10.21	7.64	10.89	2.91	0.1	1.65	0.14	98.84		1224.4	32.8375				6.98865	0.577852	3.01385	8.01368	14.5063	773.215	1008.91	10.7761	36.6109	10034.9	298.743	259.448	1481.72	10.0442	43.2239	123.83	63.6012	97.821	18.1217	1.54552	0.157084		0.221354	0.680266
	931	22.24	-45.02	Atlantic	Spreading Ridge	Mid-Atlantic Ridge	Extrusive	3150		50.64	15.54	10.11	7.57	11.1	2.9	0.13	1.67	0.15	99.81		1159.6	37.5673				6.46576	0.582629	3.02368	8.07968	14.606	782.592	1020.67	10.9271	37.5384	10287.7	302.906	262.163	1499.24	10.1333	43.9433	125.588	64.631	98.881	18.5579	1.5473	0.163861		0.226851	0.662519
	952	-30.99	-109.31	Pacific	Spreading Ridge	East Pacific Rise	Extrusive	3727		50.77	15.6	9.94	7.56	11.8	2.69	0.01	1.34	0.08	99.79		1233.17	8.47152				5.89376	0.275668	2.87771	8.09143	14.8411	498.196	285.232	11.9075	38.9848	8268.98	292.214	285.932	1497.97	9.95481	45.8212	98.3407	77.3056	96.282	18.1154	1.54193	0.0559287	0.27308	0.230016	0.249919
	954	50	-129.45	Pacific	Spreading Ridge		Extrusive	1700		49.02	17.29	9.96	8.47	11.81	2.51	0.03	1.02	0.08	100.19		1086.67	31.6965				4.02794	0.261941	2.69492	8.69968	16.1028	363.206	459.357	11.563	38.7845	6245.32	217.402	254.132	1414.36	9.84834	49.636	167.251	98.1818	83.3494	17.0302		0.0945158	0.277756	0.250605	0.895434
	955	49.08	-130.95	Pacific	Seamount		Extrusive	1500		48.22	17.29	10.36	7.69	11.74	2.85	0.04	1.36	0.1	99.65		1139.2	48.7668				4.34795	0.483038	3.13749	7.88989	15.658	525.39	461.486	11.405	38.4318	7513.39	236.824	221.212	1459.79	10.4755	49.7817	110.924	105.407	87.1286	17.1288	1.44006	0.105457	0.373279	0.264006	0.458007
	956	48.97	-131.03	Pacific	Seamount		Extrusive	2300		47.42	17.63	10.22	8.21	11.7	2.72	0.11	1.35	0.1	99.46		1155	21.7532				4.23265	0.537913	3.02343	8.42738	16.172	581.611	1280.43	11.1153	36.2068	7731.66	217.777	201.602	1403.43	10.1404	50.3293	159.418	101.67	83.5113	17.3317		0.157707	0.346052	0.282448	2.2489
	957	48.97	-131.03	Pacific	Seamount		Extrusive	2300		47.75	17.71	10.37	8.4	11.46	2.78	0.13	1.36	0.1	100.06		1159.5	53.377	94.8	11.649		4.35974	0.558435	2.97452	8.5803	16.3487	589.063	1281.48	11.2309	36.1592	7816.62	221.65	205.634	1422.66	10.2531	51.8644	165.139	103.57	84.7414	17.4724		0.194178	0.365424	0.266851	2.32738
	958	48.99	-130.99	Pacific	Seamount		Extrusive	1500		48.13	17.28	11.06	8.07	11.77	2.46	0.03	1.04	0.07	99.91		1063.17	28.0814				4.1024	0.372764	2.69748	8.25136	15.8747	359.985	384.3	11.5367	44.3746	6044.89	225.154	258.154	1601.19	10.8955	54.0027	126.316	129.975	84.6113	16.8851		0.0893232	0.415969	0.297896	0.409664
	959	50.23	-130.25	Pacific	Seamount		Extrusive	2300		48.53	17.43	9.21	8.58	12.02	2.58	0.11	1.21	0.08	99.75		1022.67	35.3535	124.5	14.4799		4.2609	0.460439	2.75701	8.79894	15.9002	452.88	859.332	11.8629	34.0388	7095.06	222.842	265.313	1340.25	9.1212	48.0561	168.476	85.0631	80.1097	16.8409		0.167643	0.28008	0.278812	1.02163
	960	50.3	-130.43	Pacific	Seamount		Extrusive	1975		49.35	16.64	9.04	7.83	12.18	2.68	0.2	1.48	0.12	99.52		1024.8	71.4612				4.48756	0.507657	2.88738	8.15785	15.5368	731.13	2045.03	12.0586	35.9786	8596.09	252.231	306.159	1339.81	8.92509	44.1445	109.703	78.2714	82.7282	17.8355		0.271796	0.254853		4.19507
	990	25.77	-45.16	Atlantic	Spreading Ridge	Mid-Atlantic Ridge, TAG area	Extrusive	4304		51.32	15.82	9.25	7.83	11.08	2.95	0.18	1.57	0.14	100.14		1057	36.3978				6.08749	0.573038	3.17092	7.96865	15.4264	747.588	1575.73	11.2155	38.4391	9729.73	300.329	310.394	1448.42	9.21969	42.7168	132.511	71.9972	96.1485	18.1866		0.172476		0.249335	2.43693
	1307	2.44	-95.62	Pacific	Spreading Ridge		Extrusive	2469		50.07	16.35	9.08	8.27	12.8	2.13	0.05	0.91	0.09	99.75							4.08241	0.259435	2.36567			350.005	394.778	12.4168	45.506	5700.99	271.306	393.79	1441.65	9.10808	47.4443	138.816	110.595	86.9187	16.6968	1.50941			0.308982	0.731109
	1308	2.44	-95.62	Pacific	Spreading Ridge		Extrusive	2469		50.62	16.49	8.79	8.53	12.34	2.24	0.04	1.04	0.06	100.15							4.52667	0.313698	2.45733			448.342	639.678	12.0391	39.8887	6640.95	279.821	379.755	1362.82	8.97206	45.8985	155.269	93.4195	93.0737	17.197	1.47283			0.257837	1.29805
	1309	2.44	-95.62	Pacific	Spreading Ridge		Extrusive	2469		50.42	16.44	8.69	8.41	12.11	2.21	0.08	0.97	0.08	99.41							4.01144	0.245255	2.35992			344.272	392.39	12.3318	43.5718	5788.09	269.027	402.781	1439.95	9.08287	48.0224	147.697	110.216	86.5835	16.9739	1.59532			0.283007	0.717719
	1310	2.44	-95.62	Pacific	Spreading Ridge		Extrusive	2469		50.08	16.87	8.76	8.27	12.41	2.22	0.07	1.04	0.07	99.79							4.36437	0.299736	2.4182			420.357	605.496	11.8878	37.5658	6081.08	262.01	402.874	1321.03	8.69399	46.3031	170.582	102.935	89.4684	17.0629	1.49659			0.246242	1.2291
	1311	2.44	-95.62	Pacific	Spreading Ridge		Extrusive	2469		49.57	15.44	9.21	8.49	12.46	2.28	0.07	1.09	0.12	98.73							4.00339	0.274964	2.33877			335.078	385.931	12.1175	42.341	5645.25	263.587	402.946	1413.82	8.93322	47.4902	146.608	108.216	83.895	16.7381	1.51808			0.270576	0.707626
	1470	2.2	-101.42	Pacific	Spreading Ridge		Extrusive			51.47	14.71	10.69	7.05	11.76	2.57	0.12	1.48	0.13	99.98							6.10184	0.497031	2.96134			667.17	1131.91	11.4742	43.2842	9165.65	334.083	227.982	1563.82	10.2728	44.388	77.0058	95.3405	110.712	18.8809	1.61638			0.272927	1.79918
	1471	2.2	-101.42	Pacific	Spreading Ridge		Extrusive			51.69	15.12	10.78	7.25	10.98	3.07	0.15	1.96	0.16	101.16							7.17991	0.684131	3.2674			893.196	1361.49	11.0003	39.047	11768.8	353.164	208.166	1577.39	10.5837	44.4611	90.4136	75.2796	118.038	20.206	1.60396			0.27872	2.18863
	1472	2.2	-101.42	Pacific	Spreading Ridge		Extrusive			50.95	14.49	10.86	7.2	11.33	2.7	0.13	1.71	0.12	99.49							6.89697	0.555715	2.91239			762.736	1161.03	11.0118	41.8501	10756.1	366.48	227.304	1581.69	10.7107	44.2384	73.9418	72.8593	121.33	19.2553	1.57036			0.283605	1.73213
	1473	2.2	-101.42	Pacific	Spreading Ridge		Extrusive			50.82	14.8	10.47	7.57	11.68	2.73	0.07	1.59	0.13	99.86							6.17186	0.492279	2.89757			643.935	863.429	11.384	39.9773	9778.25	334.251	272.153	1507.77	10.1721	44.3011	87.1905	79.0322	112.399	18.7775	1.68686			0.262935	1.17004
	1474	2.2	-101.42	Pacific	Spreading Ridge		Extrusive			50.52	14.26	12.14	6.33	10.86	3.21	0.18	2.21	0.2	99.91							7.93793	0.790018	3.29711			1052.92	1539.17	10.4494	41.5498	13686.8	408.168	139.307	1701.93	11.5377	43.011	54.3793	66.4473	135.727	20.4605	1.66178			0.278569	2.54133
	1475	2.2	-101.42	Pacific	Spreading Ridge		Extrusive			51.42	13.93	11.3	6.7	11.32	2.73	0.13	1.82	0.12	99.47							7.47936	0.617365	3.00293			801.643	1226.89	11.0382	42.5578	11386.1	379.852	175.059	1617.25	10.8937	43.4774	65.7042	68.694	126.346	19.6885	1.64437			0.27187	1.80304
	1476	2.2	-101.42	Pacific	Spreading Ridge		Extrusive			51.14	14.24	11.58	6.75	10.9	2.9	0.16	1.85	0.15	99.67							7.70872	0.616834	3.02177			835.044	1285.94	10.7441	43.2748	11969	394.293	142.831	1673.12	11.371	44.0255	60.3173	68.1657	130.244	20.0145	1.68904			0.283683	2.24792
	1477	2.2	-101.42	Pacific	Spreading Ridge		Extrusive			51.35	14.8	10.54	6.92	11.12	3.13	0.12	1.85	0.11	99.94							6.73167	0.639118	3.32866			754.63	1128.61	10.9947	43.6739	11413.6	363.261	220.325	1591.61	10.6456	43.011	69.7641	72.4745	117.592	19.8054	1.71014			0.254804	1.37837
	1478	2.2	-101.42	Pacific	Spreading Ridge		Extrusive			51.18	14.78	10.92	6.78	11.13	3	0.21	1.72	0.15	99.87							6.8417	0.769953	3.17864			934.245	1887.6	10.9126	43.7573	11398.2	360.632	164.824	1607.96	10.8229	43.2107	64.0561	74.8347	120.994	19.7807	1.66638			0.264713	3.28676
	1479	2.2	-101.42	Pacific	Spreading Ridge		Extrusive			51.07	14.72	10.59	7.16	11.12	2.91	0.2	1.76	0.13	99.66							6.4422	0.607462	2.98151			805.62	1750.38	10.9467	42.139	10565.2	350.395	174.007	1544.45	10.5088	43.0923	78.0272	79.2878	113.693	19.3738	1.61088			0.246999	3.31371
	1570	23.07	-45.17	Atlantic	Spreading Ridge		Extrusive	3255		51.3	14.91	10.48	7.28	10.77	2.96	0.15	1.83	0.13	99.81							6.54527	0.713674	3.29457			894.074	1533.71	10.7016	41.7266	11775.5	338.542	216.841	1572.88	10.5112	44.1554	117.293	64.7799	112.443	19.6875	1.5577			0.24616	2.05456
	1571	23.07	-45.17	Atlantic	Spreading Ridge		Extrusive	3255		52.18	15.25	10.66	7.28	10.83	3.03	0.17	1.79	0.19	101.38							6.59993	0.721549	3.34228			910.811	1570.06	10.8297	42.1662	11859.9	340.325	222.068	1596.93	10.6042	44.9888	117.957	69.9812	114.672	20.0447	1.58367			0.235965	2.08452
	1572	23.42	-52.03	Atlantic	Spreading Ridge		Extrusive	5615		51.75	15.63	9.75	7.26	11.4	2.84	0.09	1.56	0.16	100.44							6.36249	0.498152	3.07922			644.698	823.812	11.1532	41.3479	9458.42	313.741	279.755	1445.68	9.45634	41.4518	107.03	68.5266	101.614	18.7428	1.4996			0.22444	0.680878
	1573	23.42	-52.03	Atlantic	Spreading Ridge		Extrusive	5615		49.23	17.73	8.62	8.86	11.58	2.84	0.22	1.11	0.13	100.32							4.41703	0.460771	3.10652			562.545	1673.76	11.2242	32.4886	7067.52	203.329	282.413	1225.63	8.11538	44.5483	177.889	92.0386	79.8471	16.9395	1.30383			0.218835	2.85294
	1672	71.28	-5.75	Atlantic	Spreading Ridge		Extrusive	1280		51.3	14.25	11.71	5.22	10.12	3.08	0.79	2.04	0.31	98.82		926.2	44.025				6.72561	0.868574	3.11729	5.40538	14.1392	1425.57	7280.33	10.502	36.1218	12449.2	393.331	4.59073	1776.39	12.067	44.733	18.1499	77.7145	121.921	18.5993	1.61909	0.402534	0.442468		24.5884
	1673	71.28	-5.75	Atlantic	Spreading Ridge		Extrusive	1280		50.98	14.54	11.51	5.14	10.09	3.07	0.76	1.99	0.3	98.38		928.2	21.5569				6.56834	0.84399	3.11931	5.35223	14.0214	1425.15	7282.42	10.2335	34.9489	12437.1	388.165	4.65284	1761.94	11.9834	43.9922	17.4531	76.1063	121.048	18.5774		0.388492	0.460182	0.295147	23.1867
	1674	71.28	-5.75	Atlantic	Spreading Ridge		Extrusive	1280		51.13	14.5	11.67	5.16	10.15	2.99	0.76	2.01	0.29	98.66		871.75	135.495				6.65826	0.833499	3.12706	5.39903	14.1272	1421.36	7237.78	10.2354	35.2853	12258.2	388.988	4.26371	1771.4	12.0065	43.8123	17.8361	75.5057	121.369	18.8092	1.68611	0.434804	0.41721	0.255817	23.8516
	1676	70.57	-14.69	Atlantic	Spreading Ridge		Extrusive	1070		50.32	15.25	9.26	8.58	13.62	1.7	0.03	0.71	0.08	99.55		1077.8	63.1245				3.96478	0.135762	1.75372	8.90145	14.4695	226.928	142.818	13.3652	44.8561	4274.85	270.856	319.746	1482.98	9.48199	48.6353	93.5562	121.896	85.1149	15.0781	1.64566	0.0319915	0.438231	0.318651	0.287283
	1677	70.57	-14.69	Atlantic	Spreading Ridge		Extrusive	1070		51.08	13.95	11.57	5.19	10.15	3.02	0.75	1.96	0.3	97.97		1007.2	25.0938				6.76262	0.834335	3.11415	5.51994	13.9105	1410.25	7390.06	10.2687	35.4689	12304.2	383.761	5.19223	1769.25	12.1216	44.1886	18.7221	75.696	120.543	18.2347		0.406897	0.417154	0.28142	23.4088
	1678	70.57	-14.69	Atlantic	Spreading Ridge		Extrusive	1070		50.46	14.97	9.05	8.47	13.69	1.7	0.03	0.74	0.06	99.17		1114.6	25.6281				3.94001	0.115191	1.80224	8.98964	14.3819	224.5	164.028	13.4715	45.2268	4171.06	262.343	162.721	1449.02	9.49719	49.2472	69.9941	125.684	81.9695	14.9303	1.63317		0.40451	0.298972	0.334005
	1679	53.19	-35.09	Atlantic	Spreading Ridge		Extrusive	2633		51.23	15.04	9.23	8.06	13.11	2.01	0.03	0.97	0.1	99.78		1111	93.8154				4.99226	0.190877	2.14048	8.68251	14.524	319.666	205.473	12.969	43.4065	5738.07	299.303	414.415	1450.77	9.54986	45.2489	112.316	94.4251	90.8127	16.5465	1.5821	0.0430385	0.335675	0.257282	0.322193
	1693	51.84	-30.07	Atlantic	Spreading Ridge		Extrusive	2780		51.03	16.29	8.94	8.24	11.56	2.59	0.08	1.29	0.11	100.13							5.10252	0.413494	2.85875			522.992	700.216	11.5484	40.7469	7957.84	277.834	302.501	1380.53	8.96557	43.7915	108.798	81.3394	93.6068	17.7319	1.46167			0.215733	0.764407
	1694	51.84	-30.07	Atlantic	Spreading Ridge		Extrusive	2780		51.49	15.84	9.37	7.74	11.49	2.69	0.09	1.31	0.13	100.15							5.58075	0.371404	2.94883			559.172	750.989	11.3773	41.834	8442.55	288.882	308.274	1439.89	9.43346	43.3348	112.529	78.2101	99.786	18.1273	1.52947			0.204293	0.936605
	1695	51.84	-30.07	Atlantic	Spreading Ridge		Extrusive	2780		50.98	15.94	9.39	7.88	11.42	2.67	0.09	1.35	0.1	99.82							5.41338	0.446315	2.9188			548.395	753.747	11.4731	40.8285	8351.71	280.898	304.221	1412.08	9.26413	43.184	114.922	78.073	98.0508	17.9425	1.50435			0.213105	0.913279
	1696	51.84	-30.07	Atlantic	Spreading Ridge		Extrusive	2780		51.08	15.92	9.19	8.3	11.49	2.6	0.09	1.25	0.11	100.03							5.08237	0.393104	2.91554			522.373	708.562	11.5926	40.0044	7973.08	279.142	303.85	1385.94	9.02686	44.2037	109.61	84.8439	93.8563	17.6997	1.43819			0.212232	0.792267
	1698	51.84	-30.07	Atlantic	Spreading Ridge		Extrusive	2780		50.7	15.52	9.31	8.58	11.11	2.67	0.07	1.34	0.1	99.4							5.46838	0.447757	2.89753			551.697	666.59	11.0736	40.1604	8374.19	283.6	355.173	1428.01	9.37325	45.2123	152.478	75.685	99.99	17.7903	1.50557			0.247429	0.875098
	1699	48.54	-28.04	Atlantic	Spreading Ridge		Extrusive	2432		51.42	14.76	9.58	7.63	12.03	2.62	0.19	1.31	0.11	99.65							5.05039	0.498828	2.91628			598.908	1742.95	12.2517	45.5506	8233.38	286.287	323.072	1470.11	9.48019	42.9669	59.0424	101.795	97.0559	17.6632	1.53164			0.257201	3.96201
	1715	15.32	-21.88	Atlantic	Seamount		Extrusive			51.1	15.76	9.51	7.55	11.49	2.83	0.09	1.51	0.12	99.96							5.55587	0.491175	3.13645			637.971	840.39	11.4987	41.3883	9389.16	297.361	298.556	1442.42	9.58223	42.9561	106.986	75.7903	97.5033	18.8045	1.52395			0.24034	1.08739
	1716	15.32	-21.88	Atlantic	Seamount		Extrusive			51.17	15.28	9.51	7.54	11.38	2.79	0.09	1.53	0.14	99.43							5.53581	0.499606	3.14458			641.299	837.671	11.4954	40.1918	9383.23	297.821	298.662	1444.23	9.59054	43.0767	108.118	75.2142	97.1989	18.76	1.52646			0.232851	1.08165
	1718	2.6	-95.33	Pacific	Spreading Ridge		Extrusive	3136		50.76	14.51	11.58	6.95	11.46	2.4	0.15	1.65	0.15	99.61							6.61228	0.466013	2.41454			721.261	1161.84	11.4549	44.04	10124	386.135	229.243	1651.5	11.8096	48.419	114.234	69.3782	126.164	19.2038	1.46997			0.339296	3.14523
	1719	2.6	-95.33	Pacific	Spreading Ridge		Extrusive	3136		50.83	14.2	11.81	7.57	11.29	2.25	0.14	1.59	0.14	99.82							6.37329	0.439583	2.42947			718.1	1162.43	11.5675	44.2171	10186.7	391.631	229.776	1665.2	11.7202	47.5773	108.067	76.428	125.44	19.215	1.59504			0.319905	3.12264
	1960	45.45	-130.13	Pacific	Spreading Ridge		Extrusive	1250		46.88	17.76	10.18	9.63	12.23	2.16	0.03	0.82	0.1	99.79		1062.4	127.849				3.39133	0.20257	2.26597	9.76975	16.8427	213.04	206.141	11.6434	39.9463	4606.38	195.643	237.347	1464.99	10.2824	57.2118	206.095	104.994	77.6901	15.473			0.329997	0.269783	0.169982
	1961	45.45	-130.13	Pacific	Spreading Ridge		Extrusive	1250		49.9	13.98	12	6.69	11.96	2.82	0.13	1.64	0.18	99.3		1549.8	52.9122				6.43154	0.517766	3.00968	6.9242	13.5229	628.159	1137.42	11.9797	47.9549	9670.83	366.515	77.0922	1785.23	12.1848	49.3209	41.1695	93.8804	112.935	18.6658	1.71619	0.137988	0.398492	0.304469	1.46623
	1962	45.27	-130.13	Pacific	Spreading Ridge		Extrusive	2400		50.14	14.03	11.98	6.81	11.66	2.45	0.16	1.92	0.22	99.37		1530.4	53.6917				7.20086	0.581605	2.71155	7.13309	13.6184	841.792	1376.57	11.6595	46.73	11677.4	416.688	199.87	1762.71	12.1106	45.6853	60.3166	62.6865	123.015	19.1189	1.62155	0.1761	0.358788	0.282401	1.40117
	1963	45.27	-130.13	Pacific	Spreading Ridge		Extrusive	2400		50.28	14.85	10.43	7.43	11.84	2.4	0.19	1.56	0.18	99.16		1250	46.0489				5.77195	0.513048	2.58149	7.77171	14.0569	693.107	1636.14	11.8251	43.7183	9090.3	345.594	223.614	1546.99	10.5118	44.9907	80.1079	65.8415	101.592	17.6766		0.165106	0.323849	0.266292	1.56591
	1966	45.13	-130.12	Pacific	Spreading Ridge		Extrusive	1303		49.86	14.13	11.21	7.25	12.25	2.33	0.14	1.69	0.2	99.06		1428.2	68.9435				6.66687	0.486123	2.43656	7.43216	13.3547	675.171	1150.54	12.0336	45.4812	9625.89	376.352	247.835	1647.22	11.084	45.1833	57.6203	73.0668	110.151	18.1033	1.59557	0.154747	0.343365	0.274242	1.21833
	1969	45.13	-130.12	Pacific	Spreading Ridge		Extrusive	1303		50.31	13.9	12.24	6.63	11.39	2.44	0.17	1.97	0.2	99.25		1565	8.42615				8.18172	0.574588	2.67242	6.95721	13.508	829.381	1325.34	11.6354	47.6846	11916.1	423.903	177.465	1807.97	12.358	45.7768	56.1127	63.5761	127.501	19.5201	1.61577	0.18895	0.38319	0.281061	1.3591
	2110	3.2	-83.04	Pacific	Spreading Ridge		Extrusive	2600		49.96	15.68	8.98	8.06	12.44	2.29	0.04	1.08	0.11	98.64							5.05355	0.277735	2.4809			371.93	260.617	12.761	43.676	7073.58	289.213	378.554	1378.88	8.83292	44.2979	124.067	87.6844	93.1986	17.476	1.46822			0.251848	0.126276
	2111	3.2	-83.04	Pacific	Spreading Ridge		Extrusive	2600		51.28	15.97	9.13	8.68	12.37	2.11	0.04	1.11	0.09	100.78							5.10164	0.2609	2.24582			409.295	309.337	13.1258	42.9089	6904.29	305.854	414.511	1380.23	8.9681	46.4452	151.202	89.3506	95.2983	17.4865	1.46323			0.301714	0.211814
	2112	0.82	-86.13	Pacific	Spreading Ridge		Extrusive	2500		51.37	13.14	13.85	5.91	10.67	2.42	0.12	2.18	0.26	99.92							8.33514	0.600433	2.55819			967.19	903.606	11.1416	49.2149	13874.1	483.792	116.043	1810.96	13.0314	44.6848	54.4971	64.1615	153.819	20.6593	1.61052			0.313782	1.9725
	2113	0.82	-86.13	Pacific	Spreading Ridge		Extrusive	2500		50.81	12.89	14.71	5.22	10.12	2.58	0.12	2.35	0.29	99.09							9.31623	0.675739	2.59809			1177.72	1195.11	10.6474	49.7037	15135.9	502.404	43.3057	1972.8	14.1402	45.357	50.9234	65.7508	168.47	21.2524	1.58583			0.341916	2.82054
	2114	0.82	-86.13	Pacific	Spreading Ridge		Extrusive	2500		50.23	13.34	14.37	5.86	10.36	2.34	0.12	2.41	0.22	99.25							9.44889	0.618327	2.45166			1144.55	1062.72	11.0412	50.4199	15975.5	539.763	125.331	1905.91	14.1294	46.9436	57.9638	57.4377	172.689	21.2315	1.57242			0.345839	2.50914
	2115	0.82	-86.13	Pacific	Spreading Ridge		Extrusive	2500		50.79	12.72	14.23	5.23	9.96	2.56	0.16	2.37	0.23	98.25							9.14738	0.722648	2.66653			1182.4	1223.77	10.5619	48.8846	15035.1	493.206	46.5203	1974.19	14.2669	46.656	46.302	69.9022	168.405	21.486	1.68152				2.78951
	2116	0.82	-86.13	Pacific	Spreading Ridge		Extrusive	2500		50.95	12.71	14.01	5.34	9.99	2.64	0.13	2.32	0.31	98.4							9.31707	0.738593	2.77352			1373.89	1334.03	10.2514	47.4794	14555.7	437.073	77.7822	1925.2	13.883	44.0619	46.8361	67.0612	166.712	21.5621	1.67048			0.354646	3.06483
	2117	0.82	-86.13	Pacific	Spreading Ridge		Extrusive	2500		51.98	13.14	14.51	5.44	10.05	2.61	0.14	2.27	0.26	100.4							9.48175	0.724958	2.77613			1286.22	1297.78	10.7445	49.3398	14562.9	467.837	73.2222	1972.98	14.1076	45.9667	47.9184	68.5306	169.54	22.1411	1.69068			0.352462	2.95701
	2118	0.82	-86.13	Pacific	Spreading Ridge		Extrusive	2500		51.6	12.92	14.36	5.44	10.17	2.53	0.14	2.27	0.3	99.73							9.57589	0.753072	2.74569			1301.22	1285.96	10.5225	48.8974	14757.1	464.341	71.3479	1966.53	14.1281	45.3328	47.8738	65.997	170.115	21.5591	1.75947			0.373793	2.93369
	2119	0.82	-86.13	Pacific	Spreading Ridge		Extrusive	2500		50.21	13.07	14.32	5.96	10.47	2.42	0.11	2.52	0.24	99.32							9.52469	0.664781	2.45193			1134.74	1053.92	11.0862	48.8255	15979.1	534.77	124.119	1895.3	14.1395	47.62	59.8494	58.9411	172.151	21.3062	1.62195			0.337411	2.49542
	2250	61.99	-26.59	Atlantic	Spreading Ridge		Extrusive	658		50.64	14.68	12.48	6.84	11.41	2.14	0.17	1.59	0.16	100.11							5.79859	0.521846	2.25013			756.524	1505.92	11.3716	48.3353	9672.79	402.757	268.798	1738.65	12.4097	51.2092	92.8426	128.755	132.935	18.8989	1.58883				3.63133
	2251	61.99	-26.59	Atlantic	Spreading Ridge		Extrusive	658		50.74	14.54	12.36	7.02	11.36	2.1	0.15	1.58	0.22	100.07							5.78996	0.520462	2.24529			756.854	1503.01	11.4952	48.7964	9773.52	406.295	268.456	1743.94	12.4252	51.2093	93.0022	127.567	131.982	18.8997	1.52303				3.68746
	2252	61.99	-26.59	Atlantic	Spreading Ridge		Extrusive	658		50.42	14.36	12.44	6.64	11.31	2.18	0.17	1.52	0.16	99.2							5.7739	0.492824	2.24829			750.389	1509.11	11.5801	48.8797	9848.41	406.677	268.762	1747.46	12.4662	51.6783	93.2687	126.477	132.756	19.1503	1.62063				3.72442
	2253	61.99	-26.59	Atlantic	Spreading Ridge		Extrusive	658		50.32	14.46	12.47	6.76	11.37	2.12	0.19	1.53	0.19	99.41							5.7744	0.538249	2.23757			753.705	1500.26	11.493	48.4718	9723.48	404.861	268.031	1746.85	12.5274	51.465	93.0156	131.677	132.463	18.9576	1.58484				3.61166
	2254	61.99	-26.59	Atlantic	Spreading Ridge		Extrusive	658		50.84	14.27	12.31	7.18	11.33	2.17	0.16	1.48	0.2	99.94							5.82746	0.481245	2.21862			759.851	1478.78	11.3235	47.9007	9700.97	403.456	273.206	1762.91	12.6667	53.3691	107.335	125.42	134.966	19.0932	1.54934				3.57758
	2255	61.99	-26.59	Atlantic	Spreading Ridge		Extrusive	658		50.54	14.38	12.16	6.94	11.52	2.11	0.18	1.58	0.16	99.57							5.75629	0.549443	2.21597			762.507	1494.66	11.4512	47.3509	9779.22	402.433	266.851	1735.92	12.4819	51.3882	93.1728	127.808	133.314	19.0454	1.52685				3.60103
	2256	61.99	-26.59	Atlantic	Spreading Ridge		Extrusive	658		51.39	14.5	12.26	7.07	11.36	2.11	0.18	1.56	0.12	100.55							5.86434	0.531731	2.26637			776.333	1519.29	11.6391	47.4157	9904.26	410.551	275.673	1777.42	12.8619	52.6524	97.3517	130.147	135.47	19.4553	1.68962				3.70389
	2257	61.99	-26.59	Atlantic	Spreading Ridge		Extrusive	658		50.66	14.52	12.42	6.83	11.38	2.14	0.18	1.52	0.15	99.8							5.78552	0.50544	2.23813			773.043	1518.35	11.4269	47.5501	9897.71	412.969	265.815	1756.74	12.6671	51.28	86.9775	128.82	134.091	19.2227	1.53357				3.67116
	2258	61.99	-26.59	Atlantic	Spreading Ridge		Extrusive	658		50.93	14.16	12.61	6.61	11.27	2.13	0.18	1.54	0.16	99.59							5.95289	0.566924	2.24481			790.495	1533.28	11.3753	47.5925	10172.2	428.399	248.003	1790.97	12.898	51.9837	87.1058	129.147	139.44	19.3768	1.58454				3.73762
	2259	61.99	-26.59	Atlantic	Spreading Ridge		Extrusive	658		51.22	14.07	12.32	6.68	11.42	2.12	0.18	1.53	0.15	99.69							5.78411	0.526312	2.26662			768.966	1524.08	11.5873	47.9715	9959.53	412.348	272.178	1763.92	12.7369	52.0112	93.1785	104.651	133.784	19.3052	1.58883				3.75252
	2290	59.75	-29.87	Atlantic	Spreading Ridge		Extrusive	1116		51.12	14.11	11.7	7.53	12.21	2.03	0.04	1.08	0.1	99.92							5.27239	0.224466	2.1739			379.105	314.757	11.9501	50.7522	6744	374.302	259.774	1690.64	11.773	54.2127	97.7234	125.851	127.789	18.9756	1.53614			0.314932	0.536528
	2291	59.75	-29.87	Atlantic	Spreading Ridge		Extrusive	1116		50.88	14.47	11.72	7.68	12.11	2.07	0.05	1.08	0.11	100.17							5.23102	0.233361	2.14744			381.143	314.744	11.9111	51.3423	6715.63	372.268	256.693	1678.63	11.6848	53.6738	96.9304	124.078	127.874	18.6889	1.61692			0.312956	0.518018
	2292	59.75	-29.87	Atlantic	Spreading Ridge		Extrusive	1116		50.51	14.38	11.65	7.67	11.96	2.05	0.05	1.09	0.1	99.46							5.20445	0.240688	2.12524			379.757	312.913	11.8399	51.3239	6675.23	368	255.133	1663.87	11.6094	53.1852	95.7673	123.604	127.577	18.8168	1.60966			0.299523	0.512949
	2293	59.75	-29.87	Atlantic	Spreading Ridge		Extrusive	1116		52.07	14.1	12.4	7.53	12.17	2.07	0.05	1.28	0.1	101.77							5.68162	0.256635	2.17508			415.043	325.511	12.1592	55.0529	7364.62	403.881	216.871	1774.21	12.2825	53.4206	73.7915	121.496	136.986	19.4274	1.66872			0.366994	0.497563
	2294	59.75	-29.87	Atlantic	Spreading Ridge		Extrusive	1116		51.17	14.38	11.14	7.72	12.63	1.93	0.07	1.08	0.07	100.19							4.92641	0.239355	2.06087			366.802	355.418	12.4226	51.1984	6159.66	350.962	271.927	1612.75	11.0476	52.2237	88.6256	128.203	119.897	18.0472	1.65814			0.344421	0.641882
	2295	59.75	-29.87	Atlantic	Spreading Ridge		Extrusive	1116		50.99	13.78	12.12	7.13	11.99	2.04	0.06	1.13	0.09	99.33							5.54109	0.254704	2.1311			402.106	317.625	12.0354	55.0249	7291.62	396.917	210.992	1733.3	12.0175	51.8515	71.3415	118.49	125.37	18.4784	1.64745			0.335521	0.497776
	2296	59.75	-29.87	Atlantic	Spreading Ridge		Extrusive	1116		51.28	14.23	11.88	7.3	12.11	2.04	0.06	1.08	0.09	100.07							5.28742	0.24248	2.13789			403.175	342.541	12.0847	49.8122	6908.07	377.851	275.849	1681.54	11.7379	52.9884	87.6244	120.854	125.26	18.4978	1.58842			0.360706	0.600732
	2297	59.75	-29.87	Atlantic	Spreading Ridge		Extrusive	1116		50.95	14.85	11	7.67	12.52	1.97	0.04	1.09	0.11	100.2							4.79454	0.226853	2.07143			362.994	353.166	12.4917	50.6317	6212.63	348.832	272.032	1614.69	10.9788	52.2736	89.7292	127.937	117.056	17.8972	1.62801			0.330222	0.638885
	2298	59.75	-29.87	Atlantic	Spreading Ridge		Extrusive	1116		50.36	14.9	10.94	7.92	12.45	1.94	0.06	1.06	0.08	99.71							4.82828	0.212903	2.02941			362.72	347.025	12.3109	50.1194	6116.17	345.279	269.889	1591.62	10.868	51.7625	88.9637	126.154	115.293	17.8167	1.59375			0.307479	0.62674
	2299	59.75	-29.87	Atlantic	Spreading Ridge		Extrusive	1116		50.8	14.53	11.72	7.68	11.98	1.99	0.06	1.09	0.07	99.92							5.15416	0.218873	2.14436			383.062	315.347	11.9465	49.5366	6686.6	365.265	253.524	1666.72	11.5615	53.3657	96.5296	123.24	125.123	18.8758	1.62432			0.317866	0.526085
	2340	59.77	-29.8	Atlantic	Spreading Ridge		Extrusive	997		51.43	13.94	12.02	7.46	11.75	2.05	0.08	1.27	0.08	100.08							5.68678	0.284761	2.20282			468.972	488.196	11.837	51.7716	7698.32	396.431	239.193	1756.84	11.962	51.9347	80.89	116.193	133.432	19.1347	1.66266				0.927718
	2341	59.77	-29.8	Atlantic	Spreading Ridge		Extrusive	997		51.81	14	12.11	7.32	11.82	2.17	0.09	1.17	0.12	100.61							5.49998	0.290136	2.24575			422.513	498.122	12.0003	54.5822	7419.64	396.961	145.684	1824.68	12.1289	52.4544	58.0265	127.025	134.95	19.2831	1.70255				0.922773
	2342	59.77	-29.8	Atlantic	Spreading Ridge		Extrusive	997		50.83	13.96	12.14	6.91	11.89	2.02	0.07	1.2	0.08	99.1							5.44647	0.304176	2.18773			415.899	487.711	11.7852	53.8674	7348.4	392.415	141.363	1788.38	11.941	51.2248	56.6782	124.245	132.281	18.8928	1.71165				0.912219
	2343	59.77	-29.8	Atlantic	Spreading Ridge		Extrusive	997		51.49	14.18	12.11	7.14	11.81	2.1	0.07	1.18	0.1	100.18							5.49329	0.274379	2.22155			419.798	493.054	11.966	54.1513	7483.73	395.849	144.298	1807.95	12.0681	51.8887	57.2376	126.806	133.1	19.2794	1.66894				0.954662
	2344	59.77	-29.8	Atlantic	Spreading Ridge		Extrusive	997		51.62	13.76	12.11	7.11	11.81	2.07	0.07	1.16	0.09	99.8							5.44439	0.255894	2.2183			413.667	489.058	12.0047	53.763	7399.46	394.442	150.841	1802.49	12.052	52.0125	58.8006	125.532	132.362	19.0597	1.63089				0.953202
	2345	59.77	-29.8	Atlantic	Spreading Ridge		Extrusive	997		51.7	13.86	12.2	6.99	11.89	2.16	0.09	1.27	0.1	100.26							5.53823	0.290825	2.24489			423.888	501.778	11.9635	53.4639	7567.35	399.684	141.24	1830.85	12.2547	52.4572	57.3344	127.484	134.907	19.1857	1.76099				0.964292
	2346	59.77	-29.8	Atlantic	Spreading Ridge		Extrusive	997		51.5	13.63	12.1	6.73	11.88	2.06	0.06	1.19	0.08	99.23							5.50158	0.265785	2.24182			417.771	494.16	11.8917	52.8699	7471.08	392.77	147.293	1803.06	12.0769	51.9908	58.0922	126.086	132.12	19.1238	1.6934				0.939026
	2970	25.04	-68.06	Atlantic	Spreading Ridge		Extrusive	5519		49.78	15.31	10.07	7.64	12.23	2.27	0.06	1.24	0.11	98.71		1126.17	21.7662				5.53534	0.299132	2.3946	8.24178	14.1231	413.037	470.774	12.1095	47.1793	7082.33	330.002	310.372	1430.39	10.3351	47.8067	114.58	126.05	95.7033	17.05		0.0391699	0.395462	0.291996	0.594285
	2971	25.04	-68.06	Atlantic	Spreading Ridge		Extrusive	5519		50.35	15.26	10.27	7.8	12.32	2.23	0.07	1.31	0.1	99.71		1166.17	22.2568				5.3431	0.300681	2.40825	8.31346	14.2383	415.855	472.315	12.3608	47.3834	7137.65	335.19	308.752	1440.57	10.4319	47.2964	117.216	127.263	96.7876	17.1114		0.0748162	0.379693	0.316997	0.568211
	2972	25.04	-68.06	Atlantic	Spreading Ridge		Extrusive	5519		50.02	15.29	10.27	7.85	12.25	2.23	0.06	1.23	0.1	99.3		1180.6	35.5992				5.20818	0.298293	2.37694	8.19124	14.1285	414.823	466.439	12.1816	47.3631	7099.24	333.776	311.715	1431.56	10.2616	47.3373	115	126.363	94.9865	16.9578		0.0741988	0.371042	0.312476	0.595774
	2973	25.11	-68.04	Atlantic	Spreading Ridge		Extrusive	5482		50.4	14.47	11.11	7.21	11.89	2.37	0.11	1.56	0.13	99.25		1351.2	28.8479				5.93945	0.428818	2.49717	7.73267	13.7807	600.769	728.353	11.7487	47.5073	9122.87	389.803	236.91	1524.16	11.5319	47.5628	86.48	109.521	110.496	17.9099		0.0878792	0.423351	0.216367	1.00171
	2975	-42.25	143.4	Indian	Spreading Ridge	west of Tasmania	Extrusive	4202		49.23	17.11	8.21	7.72	11.81	3.24	0.11	1.51	0.13	99.07		1074	41.9225				5.23317	0.552207	3.37246	8.25153	16.025	563.796	828.12	11.4095	38.6504	8535.03	240.659	262.278	1277.07	9.34343	44.0676	132.617	87.9685	82.3236	17.1731		0.158956		0.228804	0.961759
	2977	22.52	-45.05	Atlantic	Spreading Ridge	Mid-Atlantic Ridge	Extrusive	1985		50.4	14.97	9.96	6.87	11.41	2.9	0.16	1.78	0.15	98.6		1221	39.436				6.45973	0.576519	2.99755	7.32919	14.4134	764.883	1196.93	11.3851	42.1547	10251.8	324.493	256.226	1430.04	10.4385	42.212	76.4746	71.7567	102.718	18.2474		0.227036	0.310028	0.249586	0.624399
	2978	0.93	-29.37	Atlantic	Fracture Zone	northwest slope of St. Paul's massif	Extrusive	2304		50.69	15.14	9.31	6.3	10.79	2.67	0.67	1.82	0.27	97.66		1125	18.0887	403.333	8.91441		5.64989	0.766096	2.78669	6.58997	14.3614	1179.03	5251.28	10.8073	35.2322	10482.3	290.607	175.943	1290.2	9.53875	38.3237	69.4516	59.3526	101.397	17.6417		0.44682	0.333001	0.242593	15.6587
	2979	37.3	-35.2	Atlantic	Spreading Ridge	Mid-Atlantic Ridge, FAMOUS Area	Extrusive	3198		50.08	15.8	9.38	7.78	11.96	2.45	0.19	1.16	0.13	98.93		1054.75	18.9803				5.52841	0.322525	2.55282	8.27244	14.7713	506.99	1507.16	11.6897	37.5257	6725.06	290.456	300.398	1330.8	9.53768	43.8811	127.887	72.3339	94.053	16.9291		0.124144	0.305075	0.193287	4.28675
	3050	25.04	-68.06	Atlantic	Spreading Ridge		Extrusive	5519		51.17	14.5	10.59	7.4	12.04	2.16	0.1	1.39	0.1	99.45		1275.8	33.7001				5.76182	0.355262	2.44789	7.70433	13.5905	508.418	689.493	12.3117	47.3832	8254.92	362.024	187.588	1616.57	10.7633	46.6115	73.0459	124.239	102.723	17.5127		0.0927952	0.452126	0.304538	1.02147
	3052	25.04	-68.06	Atlantic	Spreading Ridge		Extrusive	5519		51.22	13.94	11.29	6.91	11.75	2.2	0.1	1.59	0.11	99.11		1364.4	86.7946				6.25215	0.404256	2.4519	7.34391	13.2177	590.736	729.728	12.1142	48.3793	9261.23	393.293	146.546	1717.85	11.6282	46.4435	58.444	116.205	113.049	17.9974		0.110895	0.456941	0.373697	0.950212
	3056	27.2	-43.55	Atlantic	Spreading Ridge	Mid-Atlantic Ridge	Extrusive	3670		50.94	15.46	9.38	8.6	11.39	2.48	0.1	1.47	0.1	99.92		1112.6	59.492				5.53942	0.438536						11.5739	38.0903	8069.97	291.557	353.856	1409.74		44.7346	161.98	87.2977	90.2387	16.5143		0.138126	0.325572	0.269795	0.710801
	3059	-0.96	-121.55	Pacific	Spreading Ridge	East Pacific Rise	Intrusive	4399		50.98	17.3	8.12	6.73	10.65	2.88	1.22	1.82	0.34	100.04		852.6	47.051				5.41435	1.20864	3.13172	6.9189	16.3474	1843.21	11629.5	10.8126	34.407	10239	279.118	188.767	1248.71	8.01498	35.1752	91.7895	61.5647	77.8541	18.3868		0.805004	0.308351	0.244905	35.5123
	3070	28.9	-43.32	Atlantic	Spreading Ridge	Mid-Atlantic Ridge	Extrusive	3701		50.25	15.51	9.82	7.59	11.58	2.61	0.13	1.4	0.14	99.03							6.1306	0.4547	2.75292	7.75134	14.8723	603.28	931.098	11.3287	39.6034	8651.4	322.76	325.914	1500.26	9.67921	43.4906	121.167	90.2801	100.535	17.5854		0.123801	0.360273	0.264834	1.36066
	3071	28.9	-43.32	Atlantic	Spreading Ridge	Mid-Atlantic Ridge	Extrusive	3701		48.16	17.58	9.43	8.8	11.56	2.45	0.06	0.87	0.08	98.99		913.8	64.3716				4.1145	0.308853	2.6253	8.76032	16.645	272.076	313.897	11.3918	37.7222	5244.54	195.178	271.377	1351.22	9.14088	49.2852	163.576	117.599	80.2026	15.5957	1.501	0.0723955	0.337783	0.297022	0.186315
	3072	28.9	-43.32	Atlantic	Spreading Ridge	Mid-Atlantic Ridge	Extrusive	3701		48.14	17.74	9.26	8.88	11.53	2.4	0.05	0.94	0.08	99.02		955.4	43.1833				4.42555	0.278159	2.62421	8.75668	16.6381	271.963	313.766	11.3483	36.5452	5393.4	199.138	276.814	1343.51	9.13708	49.1325	176.788	114.738	80.0581	15.7405	1.47773	0.125482	0.343606	0.276365	0.217405
	3073	28.9	-43.32	Atlantic	Spreading Ridge	Mid-Atlantic Ridge	Extrusive	3701		47.95	17.59	9.22	8.62	11.67	2.45	0.05	0.9	0.09	98.54		905.75	68.641				4.04115	0.278936	2.62388	8.76723	16.4285	268.58	314.893	11.2555	36.9536	5222.88	193.914	263.864	1337.3	9.10762	48.6281	163.579	116.195	79.1569	15.4679	1.55872	0.117149	0.350112	0.26812	0.227926
	3074	28.9	-43.32	Atlantic	Spreading Ridge	Mid-Atlantic Ridge	Extrusive	3701		48.5	17.74	9.38	8.78	11.6	2.5	0.04	0.9	0.06	99.5		965	36.7696				4.13019	0.296865	2.69201	8.81968	16.7701	276.322	320.674	11.4033	38.4098	5352.41	198.976	272.991	1375.58	9.36008	49.6133	162.703	120.02	81.007	15.7726		0.110666	0.355582	0.238313	0.218701
	3075	28.9	-43.32	Atlantic	Spreading Ridge	Mid-Atlantic Ridge	Extrusive	3701		47.44	17.66	9.31	8.9	11.68	2.48	0.04	0.92	0.07	98.5		920.5	79.7224				4.17098	0.276853	2.57003	8.66993	16.2272	269.762	309.496	11.0613	36.5345	5102.94	192.252	261.713	1347.06	9.00454	48.0735	157.58	116.057	79.4052	15.2247	1.52313	0.120558	0.34892	0.285586	0.199321
	3076	28.9	-43.32	Atlantic	Spreading Ridge	Mid-Atlantic Ridge	Extrusive	3701		48.17	17.58	9.28	8.71	11.6	2.43	0.04	0.87	0.06	98.74		941.6	30.916				4.31951	0.277135	2.61893	8.98275	16.5611	289.919	329.135	11.0718	36.8691	5279.83	200.217	273.698	1381.14	9.14166	50.1858	178.039	117.446	81.0675	15.8942	1.48191	0.0800486	0.331526	0.274398	0.216751
	3077	28.9	-43.32	Atlantic	Spreading Ridge	Mid-Atlantic Ridge	Extrusive	3701		48.22	17.65	9.35	8.78	11.56	2.44	0.06	0.9	0.1	99.06		950.5	70.9201				4.24004	0.29042	2.63496	8.64875	16.4695	275.206	313.506	11.2197	37.5782	5214.15	199.044	272.356	1400.14	9.21608	49.3494	163.594	119.996	81.7448	15.9201	1.58173	0.126732	0.337899	0.263745	0.162796
	3078	28.9	-43.32	Atlantic	Spreading Ridge	Mid-Atlantic Ridge	Extrusive	3701		48.07	17.85	9.3	8.86	11.56	2.5	0.06	0.93	0.08	99.21		930.8	36.5472				3.97405	0.282415	2.61417	8.82567	16.3625	272.757	313.595	11.178	37.368	5138.72	195.593	264.288	1370.79	9.16927	48.8828	167.67	117.863	80.4373	15.5198		0.134177	0.343547	0.25901	0.20808
	3079	28.9	-43.32	Atlantic	Spreading Ridge	Mid-Atlantic Ridge	Extrusive	3701		47.47	17.85	9.23	8.99	11.37	2.55	0.06	0.91	0.08	98.51		933.2	53.9138				3.99354	0.268571	2.56585	8.7244	16.3734	270.539	306.874	11.086	36.3264	5103.19	193.362	256.412	1344.66	9.11323	47.7635	161.377	116.81	78.9251	15.8141	1.52701	0.127721	0.323062	0.263476	0.134903
	3090	28.9	-43.32	Atlantic	Spreading Ridge	Mid-Atlantic Ridge	Extrusive	3701		49.28	17.61	9.28	8.51	11.55	2.46	0.04	0.88	0.06	99.67							3.96252	0.285159	2.6946			295.602	350.152	11.6833	38.9691	5716.83	203.544	274.045	1341.42	9.42198	50.4764	179.335	122.003	85.0531	17.2326	1.34171			0.304961	0.224143
	3091	28.9	-43.32	Atlantic	Spreading Ridge	Mid-Atlantic Ridge	Extrusive	3701		51.59	15.42	9.74	7.35	11.49	2.51	0.11	1.39	0.11	99.71							5.83133	0.447791	2.85703			622.088	1015.9	11.8977	42.9164	9385.18	342.48	354.363	1500.77	10.1617	44.9869	126.985	96.8393	104.113	19.3476	1.49556			0.24451	1.71222
	3092	28.9	-43.32	Atlantic	Spreading Ridge	Mid-Atlantic Ridge	Extrusive	3701		50.03	17.46	9.32	8.42	11.64	2.37	0.06	0.86	0.06	100.22							3.98725	0.290365	2.76527			285.197	339.177	12.0697	42.3735	5717.24	205.497	279.144	1386.29	9.63866	51.2343	175.32	126.719	86.2183	17.6197	1.38602			0.244389	0.188634
	3093	28.9	-43.32	Atlantic	Spreading Ridge	Mid-Atlantic Ridge	Extrusive	3701		51.79	15.67	10.04	7.37	11.3	2.58	0.11	1.49	0.14	100.49							6.00042	0.483164	2.84907			636.442	853.558	11.8257	43.4204	9671.91	345.213	323.661	1527.84	10.2942	45.2439	127.764	95.3305	106.647	19.4639	1.45513			0.269388	1.28142
	3094	28.9	-43.32	Atlantic	Spreading Ridge	Mid-Atlantic Ridge	Extrusive	3701		51.89	15.32	10.07	7.64	11.32	2.44	0.11	1.45	0.13	100.37							6.72074	0.449952	2.80506			631.359	1010.78	12.0567	42.5685	9656.94	335.11	346.476	1509.67	10.3214	47.1014	161.615	92.9371	104.403	19.1421	1.52117			0.251847	1.883
	3095	-24.98	69.99	Indian	Spreading Ridge	Southwest Indian Ridge	Extrusive	3522		52.91	15.45	9.12	7.74	11.18	2.51	0.07	1.29	0.1	100.37							6.17589	0.398029	2.80379			569.237	675.341	11.7206	39.0642	8429.76	292.427	279.144	1393.93	9.48512	43.6054	130.886	61.7971	99.6903	18.5362	1.4276			0.201749	0.756315
	3096	23.03	-45.03	Atlantic	Spreading Ridge	Mid-Atlantic Ridge	Extrusive	2889		51.56	15.46	10.26	7.21	10.79	2.84	0.12	1.69	0.14	100.07							6.52231	0.63958	3.25226			823.912	1046.42	11.1781	41.6757	11327.8	330.715	233.287	1563.19	10.405	44.527	103.272	69.5366	108.86	19.8473	1.53409			0.257723	0.531338
	3097	-10.22	93.91	Indian	Spreading Ridge	Wharton Basin	Extrusive	5609		50.74	15.89	9.87	7.89	12.06	2.43	0.06	1.06	0.07	100.07							4.89254	0.35411	2.66197			391.844	530.396	12.3985	45.3324	6727.4	257.915	368.794	1501.43	10.1714	49.5761	117.733	123.666	92.6804	17.7535	1.54852			0.292441	0.72356
	3098	-5.35	68.7	Indian	Spreading Ridge	Central Indian Ridge	Extrusive	4100		51.53	15.68	10.77	7.29	10.34	2.99	0.06	1.6	0.16	100.42							7.18627	0.638079	3.2767			816.851	485.807	11.0726	43.4613	10608.1	303.274	239.358	1655.57	11.3734	48.2105	130.701	82.0336	119.989	20.4343	1.52059			0.285168	0.569481
	3099	-34.98	-16.13	Atlantic	Spreading Ridge		Extrusive	3576		51.7	15.31	10.22	7.56	10.46	2.75	0.14	1.67	0.15	99.96							6.47596	0.592016	3.0677			784.826	1369.59	10.9623	39.6982	10733.6	313.301	269.469	1522.57	10.4136	45.9787	141.222	68.3721	111.246	19.492	1.49836			0.262366	3.02739
	3220	9.15	-105.11	Pacific	Spreading Ridge	East Pacific Rise, weRobert Stern flank	Extrusive	3161		50.49	13.87	11.96	6.59	10.9	2.8	0.15	2.16	0.2	99.12							7.21737	0.675765	2.93418			906.257	1243.45	11.0581	44.8048	13016.6	416.728	133.168	1692.22	11.7374	44.0027	59.3233	64.6812	127.954	19.7075	1.60834			0.269525	1.21974
	3221	9.15	-105.11	Pacific	Spreading Ridge	East Pacific Rise, weRobert Stern flank	Extrusive	3161		50.29	13.79	11.99	6.5	10.96	2.86	0.15	2.21	0.24	98.99							7.38442	0.621642	2.89059			901.546	1235.5	10.9661	44.3246	12869.9	406.971	133.503	1667.39	11.6039	43.5393	59.3466	64.746	126.05	19.4365	1.60214			0.289919	1.21734
	3222	0.59	-86.13	Pacific	Spreading Ridge	Galapagos Spreading Center	Extrusive	2708		51.16	13.07	13.7	5.92	10.59	2.41	0.07	1.84	0.16	98.92							7.69625	0.483408	2.51352			717.086	599.1	10.8148	49.0727	11921.4	477.205	67.605	1857.72	13.6424	49.0806	47.3333	74.5444	152.015	20.2169	1.62832			0.311299	1.15053
	3223	0.6	-86.13	Pacific	Spreading Ridge	Galapagos Spreading Center	Extrusive	2699		50.82	12.98	13.69	5.93	10.57	2.33	0.07	1.86	0.13	98.38							7.51535	0.435651	2.48756			705.465	593.194	10.7855	49.2989	11907.4	478.011	69.2776	1859.38	13.7179	49.8133	50.2558	74.7999	150.288	19.7325	1.6341			0.322117	1.15032
	3224	0.6	-86.13	Pacific	Spreading Ridge	Galapagos Spreading Center	Extrusive	2699		50.85	13.06	13.9	6.16	10.67	2.4	0.07	1.88	0.16	99.15							7.62307	0.451606	2.46862			718.341	595.917	10.7943	50.1518	11870.6	480.127	69.6998	1868.53	13.773	49.7425	50.6013	75.0332	153.674	20.2082	1.57552			0.312674	1.14968
	3225	9.05	-105.44	Pacific	Spreading Ridge	OCP Ridge	Extrusive	3286		50.82	14.75	9.9	7.28	12.13	2.71	0.14	1.51	0.15	99.39							4.93074	0.484635	2.82369			649.828	1101.04	12.0933	44.0872	9297.82	324.228	316.688	1446.5	9.73687	41.7626	72.073	83.4435	96.8113	17.953	1.55474			0.25301	1.28397
	3226	9.05	-105.44	Pacific	Spreading Ridge	OCP Ridge	Extrusive	3286		50.82	14.74	9.8	7.27	12.15	2.72	0.12	1.47	0.15	99.24							4.98371	0.475013	2.83893			649.035	1098.07	11.9414	42.4516	9186.87	320.451	314.399	1437.98	9.73133	42.1588	73.615	83.1267	95.9658	17.9956	1.53947			0.221249	1.29031
	3228	9.03	-106.76	Pacific	Spreading Ridge	East Pacific Rise, weRobert Stern flank	Extrusive	3426		49.77	15.23	9.26	7.88	12.66	2.61	0.07	1.22	0.1	98.8							4.4585	0.393194	2.71702			425.902	541.045	12.2823	42.8529	7401.1	272.561	389.74	1376.75	9.12554	43.9909	80.3684	81.5648	86.9162	17.173	1.55258			0.266303	0.320415
	3330	36.58	-33.52	Atlantic	Spreading Ridge	Mid-Atlantic Ridge, AMAR Study Area	Extrusive	2437		50.02	15.93	9.55	8.92	12.42	2	0.13	0.85	0.11	99.93		998	47.6603				4.17256	0.225839	2.06083	9.25587	14.6751	412.041	1098.85	11.9746	37.2112	4917.72	236.186	423.767	1414.98	9.49374	48.7712	156.959	101.212	84.7678	14.8393		0.162028	0.315091	0.276689	3.39395
	3331	36.46	-33.58	Atlantic	Spreading Ridge	Mid-Atlantic Ridge, AMAR Study Area	Extrusive	2231		51.14	15.58	8.95	7.94	12.89	2.02	0.15	1.07	0.11	99.85		935.6	77.3906				4.57846	0.296912	2.14256	8.52951	14.7283	504.564	1299.73	12.6634	37.468	5978.67	259.976	402.322	1361.37	8.97378	43.4364	115.997	80.594	85.0176	15.0782		0.204175	0.243213	0.233658	4.44949
	3334	36.46	-33.58	Atlantic	Spreading Ridge	Mid-Atlantic Ridge, AMAR Study Area	Extrusive	2231		50.62	15.45	8.45	8	12.73	2.03	0.14	1.02	0.13	98.57		985.4	104.899				4.4754	0.297307	2.13805	8.46747	14.6425	497.775	1284.05	12.439	37.12	5874.27	256.256	399.019	1334.42	8.84381	42.848	114.856	79.1381	84.4291	14.9562		0.200021	0.244885	0.236282	4.03337
	3335	36.43	-33.66	Atlantic	Spreading Ridge	Mid-Atlantic Ridge, AMAR Study Area	Extrusive	2560		51.31	14.95	9.51	7.84	12.44	2.21	0.12	1.12	0.12	99.62		1006.2	84.5441				4.95665	0.292843	2.28859	8.27004	14.5376	480.875	934.254	12.1754	39.5443	6395.27	274.66	231.709	1461.74	9.6603	45.1922	94.5725	80.4286	92.5765	15.8426		0.168733	0.265611	0.241821	2.57739
	3336	36.42	-33.65	Atlantic	Spreading Ridge	Mid-Atlantic Ridge, AMAR Study Area	Extrusive	2616		51.25	14.99	9.89	7.36	12.01	2.23	0.15	1.3	0.15	99.33		1067.2	93.6787				5.28941	0.366801	2.38758	7.91004	14.3968	652.22	1329.67	11.7801	38.2415	7571.17	292.137	268.476	1459.89	9.97155	44.4406	103.209	71.8176	99.4898	16.4345		0.211068	0.274592	0.244927	4.18529
	3450	-54.68	-0.01	Atlantic	Spreading Ridge	Bouvet triple junction, Spiess ridge	Extrusive	861		50.35	14.04	11.87	4.56	9.11	3.73	0.72	2.66	0.41	97.45							7.46856	1.47895	3.82441	4.68178	13.4315	2011.92	7178.42	9.4638	31.9196	16072.5	256.402	27.7239	1648.84	11.9369	38.3381	24.5499	62.5661	146.306	21.837	1.61552	0.557794	0.502918		17.2933
	3451	-54.23	4.05	Atlantic	Spreading Ridge	eaRobert Stern flank, Bouvet spreading center	Extrusive	1938		50.85	15.27	8.91	7.11	11.84	2.76	0.41	1.69	0.23	99.07							4.67867	0.797589						12.0181	39.7692	9925.19	276.74	115.036	1384.09		40.3533	44.5622	47.3865	90.2305	17.5013	1.54462	0.376778	0.277234		9.54611
	3452	-54.23	4.05	Atlantic	Spreading Ridge	eaRobert Stern flank, Bouvet spreading center	Extrusive	1938		51.13	15.21	8.91	6.91	12.04	2.6	0.36	1.66	0.2	99.02							4.69532	0.756914	2.71214	7.00907	14.1513	977.49	3926.04	12.0376	40.3012	9882.38	277.257	109.114	1383.3	9.01706	40.2721	40.7924	49.0839	90.3973	17.5452	1.54954	0.393769	0.258613		9.2227
	3456	28.9	-43.32	Atlantic	Spreading Ridge	Mid-Atlantic Ridge	Extrusive	3701		49.02	17.58	9.31	8.5	11.74	2.37	0.04	0.92	0.07	99.55							4.06015	0.291641	2.67655	8.83311	16.2402	280.082	313.173	11.5651	38.9135	5420.82	197.569	265.65	1381.74	9.49399	49.1798	152.264	120.595	81.5066	16.0187	1.44536	0.0846231	0.365666		0.215463
	3458	28.9	-43.32	Atlantic	Spreading Ridge	Mid-Atlantic Ridge	Extrusive	3701		49.39	17.54	9.32	8.41	11.69	2.43	0.04	0.9	0.08	99.8							4.2459	0.298676	2.69581	8.85128	16.3985	285.341	316.995	11.7495	39.2981	5490.89	200.523	263.944	1408.3	9.56235	49.4854	159.386	121.816	82.1827	16.1658	1.45789	0.104092	0.340533		0.207233
	3570	23.88	-46.26	Atlantic	Fracture Zone	north wall, Kane Fracture Zone	Extrusive	5505		50.8	14.65	10.64	6.64	11.42	3.08	0.13	1.8	0.18	99.34		1269.2	45.746				6.97822	0.573775	3.17557	6.9225	13.8341	755.388	1157.43	11.4318	45.7478	10466.9	337.86	226.148	1658.55	10.5636	42.3403	53.475	81.4448	107.366	18.593		0.153465	0.32208	0.256182	1.6436
	3571	23.92	-46.24	Atlantic	Fracture Zone	Mid-Atlantic Ridge	Extrusive	4259		50.89	14.65	11.01	6.28	11.1	3.19	0.13	1.96	0.16	99.37		1285	22.6826				7.35938	0.640112	3.28032	6.6981	13.7433	808.62	1198.5	11.2845	46.4832	11275.7	355.417	200.548	1680.46	10.8974	42.1568	60.4598	70.6344	112.722	19.1201		0.198062	0.348413		1.53672
	3572	23.92	-46.24	Atlantic	Fracture Zone	Mid-Atlantic Ridge	Extrusive	4259		51.04	15.18	10.04	6.83	11.43	3.06	0.16	1.78	0.16	99.68		1146.2	63.5744				6.35744	0.594887	3.16367	7.26065	14.2937	767.467	1323.69	11.4636	44.6098	10168	325.746	306.828	1528.91	9.6637	40.1671	76.9803	76.8909	97.264	18.2353		0.163959	0.335723		2.17789
	3573	24.01	-46.19	Atlantic	Fracture Zone	Mid-Atlantic Ridge	Extrusive	2860		51.1	15.46	9.48	7.6	11.19	2.95	0.13	1.61	0.14	99.66		1120.4	52.3717				6.19276	0.563734	3.14039	7.67097	14.8366	693.51	1075.11	11.2215	39.211	9448.53	299.716	243.454	1483.71	9.55142	42.6125	102.123	71.4448	95.664	18.0113		0.126168	0.302303	0.214336	1.59752
	3576	23.6	-45.03	Atlantic	Fracture Zone	south wall, Kane Fracture Zone	Extrusive	3611		50.78	15.6	9.48	7.55	11.52	2.78	0.11	1.51	0.12	99.45		1131	56.5332				5.77038	0.499409	2.94383	7.89243	14.8782	656.454	950.718	11.4721	37.9668	8735.15	290.61	314.79	1491.62	9.47437	43.4247	113.478	74.8354	94.0832	17.5354		0.175498	0.305568	0.240469	0.842285
	3577	23.6	-45.03	Atlantic	Fracture Zone	south wall, Kane Fracture Zone	Extrusive	3611		50.6	15.58	9.5	7.76	11.57	2.83	0.1	1.53	0.13	99.6		1176.6	60.2893				5.98239	0.473288	2.94567	7.72026	14.5492	653.023	940.85	11.4378	38.1756	8756.34	293.917	320.916	1515.65	9.37086	43.7161	116.518	75.9557	94.424	17.7227		0.129795	0.302003	0.217989	0.774587
	3578	23.52	-44.82	Atlantic	Fracture Zone	Mid-Atlantic Ridge	Extrusive	3686		50.43	16.01	9.49	7.84	11.18	3.04	0.1	1.47	0.14	99.7		1095.6	37.3001				5.89394	0.490235	3.17088	8.22665	15.1419	601.798	816.043	11.0305	38.5475	8415.04	271.192	245.735	1498.11	9.32114	45.1934	132.589	76.176	90.2616	17.3811		0.141259	0.289481	0.226209	0.378706
	3579	23.52	-44.82	Atlantic	Fracture Zone	Mid-Atlantic Ridge	Extrusive	3686		49.94	15.71	9.62	8	11.05	3.05	0.1	1.48	0.14	99.09		1142.8	67.7842				6.03884	0.477749	3.10123	8.32162	14.8834	600.11	799.03	10.8012	38.8935	8404.13	276.112	261.925	1520.47	9.41684	46.6057	135.285	76.7319	91.9348	17.4862		0.156238	0.305464	0.219224	0.396273
	3590	6.01	-33.28	Atlantic	Spreading Ridge	Mid-Atlantic Ridge	Extrusive	1750		51.47	14.73	10.89	7.37	10.02	2.88	0.15	1.76	0.17	99.44							7.05021	0.640282	3.11741			740.965	1155.43	10.2881	40.46	11041.5	328.233	239.991	1598.26	11.0925	47.4437	145.172	75.6824	125.081	20.2857	1.51501			0.250078	2.36592
	3591	7.15	-33.97	Atlantic	Spreading Ridge	Mid-Atlantic Ridge	Extrusive	4450		52.19	15.19	10.5	6.75	10.68	3.12	0.16	1.89	0.21	100.69							7.05991	0.777794	3.35284			966.704	1300.98	10.7549	42.5482	11815	317.725	209.21	1567.52	10.4802	43.338	96.27	69.8482	118.691	20.4976	1.63038			0.261496	1.96679
	3592	7.82	-38.04	Atlantic	Spreading Ridge	Mid-Atlantic Ridge	Extrusive	2880		51.22	15.68	10.56	6.86	11.12	3.09	0.17	1.73	0.2	100.63							6.29246	0.74742	3.27346			878.141	1289.88	11.2955	46.7396	10994.5	310.38	283.928	1606.22	10.635	43.4877	81.9229	81.0496	114.885	20.3422	1.69099			0.267631	1.22425
	3593	11.07	-44.22	Atlantic	fracture zone	Vema fracture zone	Extrusive	4370		50.82	14.61	10.83	6.79	11.48	2.98	0.11	1.8	0.18	99.6							6.71913	0.62669	3.1321			787.126	809.072	11.4629	48.3041	11242.7	340.612	298.825	1628.45	10.6882	42.9855	60.8843	83.1948	118.133	20.0945	1.65405			0.282805	0.624338
	3594	11.4	-43.5	Atlantic	Spreading Ridge	Mid-Atlantic Ridge	Extrusive	4100		50.5	15.18	10.16	8.02	10.83	2.81	0.1	1.74	0.17	99.51							6.22379	0.537749	2.99794			746.258	734.353	10.8931	43.2126	10497	325.586	267.421	1531.67	10.23	45.5063	136.722	78.4682	110.916	19.2885	1.62866			0.259108	0.634144
	3595	11.52	-43.6	Atlantic	Spreading Ridge	Mid-Atlantic Ridge	Extrusive	3000		51	15.33	9.77	7.54	11.47	2.74	0.08	1.54	0.16	99.63							5.93954	0.493242	2.95514			633.292	618.823	11.4796	43.13	9739.3	324.532	305.785	1476.91	9.74971	43.1537	102.422	75.7403	105.877	19.3054	1.52184			0.239521	0.447262
	3596	11.42	-43.58	Atlantic	Spreading Ridge	Mid-Atlantic Ridge	Extrusive	2650		51.36	14.96	9.74	7.49	11.73	2.75	0.07	1.57	0.14	99.81							5.81186	0.499531	2.98514			628.203	633.476	11.7472	43.7736	9544.22	324.918	358.299	1488.63	9.69729	43.1231	75.6534	92.3522	104.195	18.632	1.64462			0.219535	0.426026
	3610	-27.72	-113.16	Pacific	Spreading Ridge	East Pacific Rise	Extrusive	2332		50.25	14.18	11.03	6.76	11.87	2.68	0.12	1.53	0.13	98.55							5.43754	0.467313	2.80812			602.025	945.343	11.7585	47.34	9650.55	346.011	85.0514	1649.12	11.0391	47.3244	51.9937	112.465	109.543	19.0445	1.5265				1.3996
	3611	-27.72	-113.16	Pacific	Spreading Ridge	East Pacific Rise	Extrusive	2332		50.12	13.14	13.3	6.53	10.93	2.93	0.13	2.17	0.18	99.43							6.91748	0.710581	3.07736			891.212	1216.34	11.0256	49.0707	13731	461.481	53.8086	1921.85	13.3293	48.724	41.2057	110.402	139.774	21.2675	1.65685				1.70009
	3612	-27.72	-113.16	Pacific	Spreading Ridge	East Pacific Rise	Extrusive	2332		51.49	14.5	11.31	6.94	11.89	2.77	0.12	1.57	0.14	100.73							5.54082	0.463512	2.87193			603.437	962.908	11.9299	49.2266	9682.64	356.66	86.1112	1687.06	11.2953	48.4547	51.6303	116.735	112.151	19.4584	1.66516				1.4067
	3613	-28.12	-113.17	Pacific	Spreading Ridge	East Pacific Rise	Extrusive	2646		50.12	12.99	15.12	5.43	10.35	3.07	0.17	2.62	0.21	100.08							8.32174	0.821979	3.18903			1090.75	1357.4	10.46	48.3454	16411.6	528.872	21.1876	2172.15	15.1956	51.2265	29.1952	102.584	165.243	22.6312	1.73295				1.90159
	3614	6.01	-33.28	Atlantic	Spreading Ridge	Mid-Atlantic Ridge	Extrusive	1750		51.86	15.01	11.15	7.75	10.2	2.97	0.14	1.76	0.15	100.99							6.88654	0.682629	3.13391			745.039	1147.17	10.2441	40.8008	11115.4	328.284	238.214	1618.01	11.1475	47.4003	145.71	74.5491	120.014	20.1185	1.58329			0.214378	2.38088
	3615	6.01	-33.28	Atlantic	Spreading Ridge	Mid-Atlantic Ridge	Extrusive	1750		51.74	15.68	10.7	7.07	10.65	3.11	0.14	1.68	0.15	100.92							6.73232	0.62898	3.19375			770.334	1240.28	10.4598	41.153	10483.8	306.645	176.489	1578.8	10.6607	43.829	102.19	75.6607	113.527	19.9351	1.55529			0.229979	2.35106
	3616	11.07	-44.22	Atlantic	fracture zone	Vema fracture zone	Extrusive	4370		51.73	14.83	10.93	7.15	11.5	3.07	0.09	1.81	0.15	101.26							6.77897	0.642457	3.22773			769.041	807.65	11.5444	48.3343	11378	338.951	294.223	1641.89	10.6595	42.7617	61.0694	82.3556	113.364	20.314	1.64591			0.249298	0.618332
	3617	11.97	-43.7	Atlantic	Spreading Ridge	Mid-Atlantic Ridge	Extrusive	4600		51.53	15.93	9.52	8.23	11.6	2.74	0.09	1.51	0.13	101.28							6.31592	0.491128	3.19079			741.83	740.668	11.3267	43.1629	9419.9	307.198	272.299	1513.95	9.94701	40.1338	57.2092	77.3684	91.8829	19.8977	1.54083			0.221009	0.618074
	3618	11.97	-43.7	Atlantic	Spreading Ridge	Mid-Atlantic Ridge	Extrusive	4600		51.38	16.12	9.62	8.17	11.34	2.82	0.07	1.55	0.12	101.19							5.59388	0.530349	2.88293			662.66	775.094	11.3245	40.6467	9275.14	293.554	333.492	1411.85	9.29887	43.0181	126.577	73.8775	97.5853	18.7734	1.49967			0.229162	0.470186
	3619	11.97	-43.7	Atlantic	Spreading Ridge	Mid-Atlantic Ridge	Extrusive	4600		50.85	15.83	9.26	7.8	11.6	2.59	0.1	1.42	0.13	99.58							5.62288	0.486089	2.88022			651.393	775.231	11.29	39.6891	8891.93	293.231	333.421	1414.79	9.25059	43.1353	129.548	75.9782	96.7825	18.6922	1.56451			0.249779	0.602021
	3620	11.97	-43.7	Atlantic	Spreading Ridge	Mid-Atlantic Ridge	Extrusive	4600		51.29	15.96	9.31	8	11.41	2.68	0.07	1.52	0.13	100.37							5.78953	0.49831	3.0127			656.201	653.041	11.163	39.0205	9238.53	289.346	315.192	1402.52	9.38824	43.3857	132.61	78.882	101.577	18.8959	1.5128				0.478159
	3621	11.48	-43.63	Atlantic	Spreading Ridge	Mid-Atlantic Ridge	Extrusive	3400		50.62	15.6	10.17	7.74	10.86	2.87	0.08	1.56	0.14	99.64							6.23936	0.549486	3.08272			675.432	815.358	10.892	41.058	9835.1	293.103	295.335	1478.54	10.1142	45.5651	135.202	80.0751	109.744	19.2099	1.50062				0.735099
	3622	11.48	-43.63	Atlantic	Spreading Ridge	Mid-Atlantic Ridge	Extrusive	3400		50.54	15.72	10.34	7.67	11	2.88	0.1	1.57	0.13	99.95							6.18155	0.561485	3.12317			676.967	826.328	10.8882	41.4229	9839.18	296.953	298.948	1496.97	10.1947	46.4667	138.175	80.4071	111.519	19.3977	1.55616				0.737983
	3623	11.48	-43.63	Atlantic	Spreading Ridge	Mid-Atlantic Ridge	Extrusive	3400		50.54	15.75	10.34	7.3	11.13	2.9	0.09	1.61	0.15	99.81							6.27357	0.540075	3.10119			690.638	832.283	10.8803	41.1716	9950.5	297.193	292.016	1491.93	10.1458	44.9695	121.953	80.8901	111.177	19.5437	1.62079				0.750207
	3624	11.48	-43.63	Atlantic	Spreading Ridge	Mid-Atlantic Ridge	Extrusive	3400		50.29	15.52	10.28	7.72	10.96	2.87	0.08	1.55	0.13	99.4							6.07291	0.61102	3.08278			680.696	819.033	10.8546	41.2315	9842.65	294.307	283.686	1481.94	10.1048	45.1937	128.641	78.3145	109.889	19.4569	1.57638				0.717029
	3625	11.52	-43.6	Atlantic	Spreading Ridge	Mid-Atlantic Ridge	Extrusive	3000		50.7	15.72	9.31	7.95	11.41	2.79	0.07	1.53	0.11	99.59							5.49978	0.456843	3.05629			593.582	570.401	11.1407	40.1014	8934.08	290.776	308.315	1398.45	9.18154	43.4263	126.549	71.5875	97.6399	18.7851	1.46245				0.450644
	3626	11.52	-43.6	Atlantic	Spreading Ridge	Mid-Atlantic Ridge	Extrusive	3000		50.7	15.53	9.87	7.53	11.61	2.81	0.08	1.6	0.12	99.85							5.85539	0.450573	2.9562			624.931	618.673	11.2105	42.1437	9568.11	318.412	301.905	1456.63	9.56093	42.8251	99.9467	75.5962	103.861	19.2371	1.53454				0.44512
	3627	-0.56	-16.02	Atlantic	Spreading Ridge	Mid-Atlantic Ridge	Extrusive	3880		51.16	15.79	9.05	7.64	11.1	2.83	0.16	1.52	0.15	99.4							5.55428	0.532673	3.06162			756.07	1747.55	10.8657	38.519	9360.55	286.899	276.562	1370.22	9.0376	41.6998	127.768	74.3668	96.4418	18.4756	1.49643				3.76562
	3628	-1.12	-24.58	Atlantic	fracture zone	Chain fracture zone	Extrusive	4896		51.14	15.23	9.6	7.37	11.25	2.88	0.12	1.63	0.14	99.36							6.22556	0.587481	3.17193			722.519	1060.09	11.112	42.4739	10219.3	309.157	280.941	1502.37	9.68299	41.6059	96.3779	62.5636	103.118	19.3066	1.57392				1.39615
	3629	-1.12	-24.58	Atlantic	fracture zone	Chain fracture zone	Extrusive	4896		51.11	15.3	9.79	7.25	11.24	2.94	0.11	1.62	0.13	99.49							6.28171	0.595069	3.19329			725.697	1071.29	11.1086	43.3891	10193.3	309.714	281.613	1511.75	9.71601	42.0875	98.4432	72.7378	104.506	19.6235	1.66104				1.39837
	3764	36.78	-33.29	Atlantic	Spreading Ridge	Mid-Atlantic Ridge, Narrowgate Study Area	Extrusive	2650		50.96	14.93	9.79	7.72	12.35	2.08	0.17	1.16	0.11	99.27		1065.67	26.3338	120.333	16.7889		4.91433	0.354164	2.32914	8.01351	14.2973	554.842	1446.52	12.1588	39.6573	6643.5	272.488	136.964	1421.22	9.62095	46.1027	75.4058	81.5751	94.3043	16.3088		0.18106	0.341756	0.298995	4.17041
	3765	36.78	-33.29	Atlantic	Spreading Ridge	Mid-Atlantic Ridge, Narrowgate Study Area	Extrusive	2650		51.41	14.88	9.73	7.7	12.35	2.12	0.16	1.16	0.11	99.62		1036.83	40.3753	120	7.87401		4.85727	0.357297	2.32208	8.00538	14.3165	559.727	1464.2	12.5498	40.344	6625.05	274.908	141.225	1419.28	9.70919	46.5	75.2729	83.1638	95.0103	16.2237	1.48838	0.211707	0.319248	0.30185	4.17791
	3766	36.78	-33.3	Atlantic	Spreading Ridge	Mid-Atlantic Ridge, Narrowgate Study Area	Extrusive	2650		50.98	15.01	8.95	8.18	13.25	1.99	0.22	1.04	0.13	99.75		987.167	23.8446	186.333	8.47742		4.44967	0.361313	2.1689	8.37161	14.2705	575.003	1835.67	12.9099	41.0936	6062.5	267.954	140.269	1355.05	8.89917	46.1918	86.1516	101.501	84.4358	15.4325	1.52207	0.253509	0.316421	0.316109	5.85391
	3767	36.78	-33.3	Atlantic	Spreading Ridge	Mid-Atlantic Ridge, Narrowgate Study Area	Extrusive	2650		51.31	14.87	9.48	7.59	12.94	2.25	0.22	1.06	0.11	99.83		1054.5	26.6515	259.167	15.3286		4.68882	0.368047	2.37402	7.92641	14.6315	566.99	1740	12.638	41.5749	6455.18	280.397	32.5037	1437.31	9.43892	47.7501	57.8737	105.319	89.6185	16.0328	1.57582	0.219001	0.377846	0.326838	5.99299
	3768	36.75	-33.29	Atlantic	Spreading Ridge	Mid-Atlantic Ridge, Narrowgate Study Area	Extrusive	2586		51.17	14.7	9.72	7.64	12.51	1.96	0.19	1.17	0.12	99.18		1064.33	14.3341	135.4	10.3102		5.19562	0.362226	2.15389	7.93663	14.145	606.606	1530.06	12.2031	40.0875	6882.09	290.193	340.296	1409.88	9.61964	44.0639	90.852	76.3059	94.3087	16.1229	1.47891	0.231272	0.33035	0.282344	4.59675
	3769	36.75	-33.29	Atlantic	Spreading Ridge	Mid-Atlantic Ridge, Narrowgate Study Area	Extrusive	2586		51.46	14.82	9.81	7.64	12.64	2.03	0.16	1.22	0.12	99.9		1072.67	37.8876	112.833	18.7341		5.25714	0.354713	2.24769	7.86147	14.0745	551.535	1354.67	12.4246	41.5296	6956.12	293.729	308.698	1425.7	9.71574	44.1505	89.2834	80.1706	94.8699	16.6108	1.55097	0.202888	0.343892	0.232805	3.88001
	3790	36.43	-33.65	Atlantic	Spreading Ridge	Mid-Atlantic Ridge, AMAR Study Area	Extrusive	2627		50.98	15.02	10.32	7.61	11.97	2.01	0.14	1.28	0.14	99.47		1146.67	32.8735	118.167	13.8624		5.64341	0.327776						11.7788	40.6604	7225.19	302.896	274.51	1484.37		46.2734	104.096	71.8078	102.538	17.3281		0.166574		0.252319	3.14162
	3791	36.42	-33.66	Atlantic	Spreading Ridge	Mid-Atlantic Ridge, AMAR Study Area	Extrusive			51.49	15.06	9.75	7.93	12.31	2	0.14	1.19	0.13	100		1044	25.55	164.833	9.68332		5.30673	0.314851						12.1579	40.2496	6663.51	292.688	350.95	1416.82		45.0808	106.348	76.8567	96.451	16.4408		0.177261		0.254209	2.97007
	3792	36.48	-33.67	Atlantic	Spreading Ridge	Mid-Atlantic Ridge, AMAR Study Area	Extrusive	2484		50.31	15.87	8.95	8.74	12.64	2.29	0.12	1.12	0.1	100.14		912	21.9818	121.667	12.0111		4.59036	0.325844						12.2138	36.5427	6284.36	248.003	401.911	1331.42		45.3952	143.037	82.4755	89.3634	16.9866		0.193267		0.244796	2.89098
	3793	36.46	-33.63	Atlantic	Spreading Ridge	Mid-Atlantic Ridge, AMAR Study Area	Extrusive	2590		51.6	14.97	9.82	7.68	12.02	2.2	0.15	1.14	0.11	99.69		1116.17	36.6574	127.333	10.7641		5.38764	0.333896						11.988	41.5535	6202.03	285.545	69.3192	1471.75		46.4597	61.4811	82.5617	94.6218	16.4344		0.195476		0.241147	4.13434
	3794	36.46	-33.63	Atlantic	Spreading Ridge	Mid-Atlantic Ridge, AMAR Study Area	Extrusive	2590		51.4	15.03	9.98	7.65	12.07	2.12	0.16	1.1	0.12	99.63		1120	26.2298	157.333	13.7647		5.13972	0.338369						11.8826	41.3027	6238.64	287.43	65.2085	1473.32		46.5793	60.0305	82.5308	95.4028	16.4539		0.182271		0.263891	3.88775
	3795			Atlantic	Spreading Ridge				*	50.8493	15.2139	9.46376	8.13382	12.5249	2.06945	0.121394	1.12334	0.0801177	99.7583		988.333	38.7126	111.4	12.054		4.54912	0.292195						11.6716	37.0056	5803.7	253.196	310.979	1280.38		42.2803	102.102	78.3365	84.7109	14.9407		0.149303			2.96272
	3796	36.78	-33.28	Atlantic	Spreading Ridge	Mid-Atlantic Ridge, Narrowgate Study Area	Extrusive	2694		51.05	14.81	10.3	7.3	11.99	2.14	0.18	1.41	0.14	99.32		1130.5	44.8854	153.833	15.4067		5.54571	0.41407						11.8109	40.9605	8027.14	312.831	270.192	1466.39		44.547	81.9488	71.5378	102.391	17.1642		0.237247		0.241135	4.74882
	3797	36.78	-33.28	Atlantic	Spreading Ridge	Mid-Atlantic Ridge, Narrowgate Study Area	Extrusive	2694		50.89	14.77	10.26	7.44	11.93	2.04	0.18	1.39	0.16	99.06		1139.67	22.9928	141.167	10.2062		5.54258	0.403849						11.7817	41.1172	7888.81	308.846	279.829	1455.32		44.3832	84.7234	71.6287	101.596	17.1168		0.249649		0.288132	4.66076
	3798	36.45	-33.68	Atlantic	Spreading Ridge	Mid-Atlantic Ridge, AMAR Study Area	Extrusive	2231		50.8	15.42	9.52	7.97	12.26	1.87	0.12	1.12	0.12	99.2		1008.5	26.2355	135.167	17.2443		4.96622	0.311903						12.1576	38.2592	6069.54	262.727	323.504	1336.06		44.2783	107.09	80.8934	88.5939	15.6623		0.217141		0.275846	3.16546
	3799	36.45	-33.68	Atlantic	Spreading Ridge	Mid-Atlantic Ridge, AMAR Study Area	Extrusive	2231		50.94	14.96	10.4	7.54	11.62	2.22	0.14	1.26	0.12	99.2		1104.67	21.0681	124	7.58947		5.57072	0.357702						11.4121	38.6369	7211.58	293.104	160.541	1452.27		45.9099	90.994	69.9854	101.903	17.2345		0.197239		0.20741	3.58907
	3830	24.18	-46.28	Atlantic	Spreading Ridge	Mid-Atlantic Ridge	Extrusive	4090		50.71	14.36	10.61	6.42	11.16	3.09	0.12	1.95	0.18	98.6		1378.5	21.9522				7.23957	0.660578						10.9689	43.9761	12181.7	352.132	235.416	1649.14		41.0366	55.4119	74.616	106.617	19.0572		0.149972			1.44726
	3831	24.16	-46.27	Atlantic	Spreading Ridge	Mid-Atlantic Ridge	Extrusive	3970		50.34	15.26	9.29	7.17	11.54	3.03	0.17	1.54	0.14	98.48		1136.5	60.8367				5.88828	0.523466						11.1393	38.9768	8928.77	279.3	290.814	1403.25		40.4636	70.9078	82.2693	86.5221	17.2333		0.150828	0.327495		1.81529
	3832	24.16	-46.27	Atlantic	Spreading Ridge	Mid-Atlantic Ridge	Extrusive	3970		50.48	15.25	9.27	7.09	11.53	3.02	0.16	1.54	0.13	98.47		1143.17	48.3215				5.83741	0.524589						11.1945	39.5195	8988.7	282.13	295.639	1425.18		40.9668	72.9718	83.8322	87.7292	17.4238	1.54769	0.149606	0.289412		1.92152
	3833	24.16	-46.27	Atlantic	Spreading Ridge	Mid-Atlantic Ridge	Extrusive	3970		51.02	15.04	9.2	7.23	11.52	2.95	0.16	1.49	0.13	98.74		1134.33	37.935				5.91374	0.512479						11.35	40.2001	9105.45	288.623	301.72	1448.13		41.2541	73.1354	84.7301	89.109	17.6218	1.59266	0.166753	0.281101		1.9746
	3834	24.16	-46.27	Atlantic	Spreading Ridge	Mid-Atlantic Ridge	Extrusive	3970		51.22	15.45	9.35	7.12	11.5	3.06	0.17	1.54	0.14	99.55		1129	13.1909	94.5	4.93288		5.97857	0.530282						11.4574	40.2829	9200.98	289.931	305.109	1461.98		42.0259	74.1729	85.1543	89.2017	17.9074	1.56908	0.147592	0.303719		1.92869
	3835	24.16	-46.27	Atlantic	Spreading Ridge	Mid-Atlantic Ridge	Extrusive	3970		51.06	15.26	9.42	7.1	11.53	3.06	0.16	1.54	0.15	99.28		1135.17	27.6653	84.1667	11.6175		5.96159	0.514321						11.4837	40.5628	9191.55	291.124	303.524	1460.06		41.9297	73.0938	84.5364	88.8413	17.8937	1.54327	0.187255	0.298803		1.90138
	3838	23.62	-45.04	Atlantic	Fracture Zone	south wall, Kane Fracture Zone	Extrusive	4820		50.76	15.62	9.45	7.77	11.63	2.69	0.11	1.43	0.14	99.6		1122.4	91.8657				6.08467	0.454929						11.5435	38.5691	8818.68	286.301	317.996	1440.72		43.097	120.398	73.7285	89.0587	17.752	1.58539	0.123617	0.251974		0.589505
	3839	23.62	-45.04	Atlantic	Fracture Zone	south wall, Kane Fracture Zone	Extrusive	4820		50.64	15.69	9.54	7.54	11.52	2.8	0.11	1.5	0.14	99.48		1165.4	76.8036				6.0079	0.484611						11.3113	38.2761	9055.95	285.942	304.666	1435.6		42.135	111.369	72.3927	89.6448	17.7219	1.67329	0.146993	0.273798		0.638952
	3920	36.78	-33.28	Atlantic	Spreading Ridge	Mid-Atlantic Ridge, Narrowgate Study Area	Extrusive	2694		51.57	14.8	10.15	7.26	12.16	2.21	0.18	1.39	0.16	99.88		1171.8	41.5175				5.56679	0.41775	2.34791	7.69243	14.185	685.012	1571.95	12.2297	41.861	8209.86	318.977	289.898	1509.2	10.2156	45.6565	86.0494	72.4668	109.063	17.1984		0.226221	0.356706	0.249149	4.39843
	3921	36.78	-33.28	Atlantic	Spreading Ridge	Mid-Atlantic Ridge, Narrowgate Study Area	Extrusive	2694		51.2	14.48	10.08	7.38	12.01	2.18	0.17	1.38	0.16	99.04							5.27937	0.379181	2.28996			678.661	1542.73	11.8165	44.3446	8213.06	323.815	292.872	1499.53	10.2942	45.6846	87.5674	73.8583	110.796	17.9986	1.52319			0.265437	4.75546
	3922	36.78	-33.28	Atlantic	Spreading Ridge	Mid-Atlantic Ridge, Narrowgate Study Area	Extrusive	2694		51.17	14.56	10.1	7.22	12	2.22	0.18	1.35	0.16	98.96							5.27136	0.42506	2.29953			681.595	1562.45	11.8389	44.1919	8228	328.013	295.031	1507.3	10.3464	45.8609	87.1488	74.2565	112.377	18.2401	1.58053			0.278316	4.7301
	3923	36.78	-33.28	Atlantic	Spreading Ridge	Mid-Atlantic Ridge, Narrowgate Study Area	Extrusive	2694		51.06	14.51	10.19	7.15	11.95	2.15	0.17	1.37	0.16	98.71							5.46747	0.391713	2.26914			696.177	1572.26	11.7333	43.1002	8353.97	328.766	283.919	1504.21	10.3591	45.4429	84.0183	72.4601	112.164	18.351	1.57809			0.257819	4.79901
	3924	36.76	-33.29	Atlantic	Spreading Ridge	Mid-Atlantic Ridge, Narrowgate Study Area	Extrusive	2532		51.46	15.13	9.11	8.56	13.05	1.95	0.15	0.95	0.12	100.48							4.25747	0.29978	2.0644			513.824	1498.34	12.6002	44.1994	5795.53	288.601	279.642	1400.24	9.22599	45.9679	94.9753	93.5756	93.4526	16.2814	1.47673			0.289821	4.96149
	3925	36.76	-33.29	Atlantic	Spreading Ridge	Mid-Atlantic Ridge, Narrowgate Study Area	Extrusive	2532		51.15	15.19	9.35	8.14	12.34	1.98	0.14	1.11	0.14	99.54		994.6	46.6508				4.76209	0.339069	2.14425	8.41432	14.5327	583.004	1451.76	12.304	38.1976	6599.85	281.014	374.784	1398.01	9.27505	45.2259	111.526	74.4564	94.9032	15.6816	1.53878	0.20518	0.32368	0.233461	4.2112
	3926	36.45	-33.68	Atlantic	Spreading Ridge	Mid-Atlantic Ridge, AMAR Study Area	Extrusive	2231		50.78	15.24	8.25	8.22	12.98	2	0.15	0.94	0.11	98.67		910.4	27.6098				4.0437	0.285477	2.11578	8.78833	14.6004	462.579	1218.85	12.7688	37.9673	5408.31	249.365	392.577	1302.59	8.37416	43.7385	115.838	84.675	81.5143	14.4184	1.38679	0.167927	0.295245	0.25698	3.77607
	3927	36.45	-33.68	Atlantic	Spreading Ridge	Mid-Atlantic Ridge, AMAR Study Area	Extrusive	2231		51.21	15.28	8.46	7.88	13.28	1.98	0.15	0.96	0.11	99.31							3.97248	0.301136	2.09886			479.208	1261.57	12.7555	39.6098	5686.87	261.023	395.983	1304.69	8.54565	43.7799	109.002	89.9279	86.8527	15.5529	1.46011			0.267678	4.12633
	3928	36.45	-33.68	Atlantic	Spreading Ridge	Mid-Atlantic Ridge, AMAR Study Area	Extrusive	2231		51.61	15.22	10.19	7.52	11.64	2.29	0.13	1.28	0.13	100.01							5.32546	0.355325	2.44664			576.007	1136.63	11.4226	40.027	7611.44	307.89	169.21	1506.44	10.4048	47.5705	94.2602	73.0598	112.699	18.2958	1.58106			0.238906	3.70889
	3960	36.44	-33.66	Atlantic	Spreading Ridge	Mid-Atlantic Ridge, AMAR Study Area	Extrusive	2612		51.01	15.46	8.56	8.39	13.46	2.03	0.06	0.81	0.1	99.88		955.053	28.6018				3.78536	0.22033	2.06658			294.786	472.389	13.6443	48.2519	5088.44	253.046	403.436	1359.32	8.47686	45.7676	108.914	93.6958	72.9346	14.7521	1.46228			0.277018	1.38195
	3961	36.44	-33.67	Atlantic	Spreading Ridge	Mid-Atlantic Ridge, AMAR Study Area	Extrusive	2612		50.98	15.21	8.6	8.41	13.48	1.92	0.1	0.93	0.1	99.73							4.12119	0.27157	2.03705			389.778	772.403	13.2092	44.217	5543.39	261.822	440.939	1318.92	8.43468	44.146	121.026	97.2858	85.4745	16.0172	1.48038				2.37698
	3962	36.44	-33.67	Atlantic	Spreading Ridge	Mid-Atlantic Ridge, AMAR Study Area	Extrusive	2612		51.39	14.7	9.77	7.34	12.09	2.21	0.16	1.11	0.15	98.92							4.87711	0.394799	2.31636			566.243	1316.82	11.9442	43.7459	6939	299.148	87.952	1473.11	9.49753	45.6192	64.4854	82.9885	100.616	17.2165	1.54877			0.245159	4.09095
	3963	36.46	-33.7	Atlantic	Spreading Ridge	Mid-Atlantic Ridge, AMAR Study Area	Extrusive	2536		49.69	16.48	8.26	8.98	13.79	1.88	0.05	0.71	0.1	99.94							3.39377	0.187018	1.98778			252.043	385.503	13.3646	40.9361	4323.89	219.625	425.183	1262.7	8.09597	47.5191	154.842	116.645	76.5333	15.356	1.41125			0.280386	1.11443
	3964	36.48	-33.71	Atlantic	Spreading Ridge	Mid-Atlantic Ridge, AMAR Study Area	Extrusive	2536		51.16	15.16	9.59	7.63	12.26	2.28	0.1	1.06	0.12	99.36							4.73513	0.275013	2.38407			462.283	887.235	12.0739	43.2507	6483.91	284.3	234.195	1464.84	9.48751	46.2363	91.3646	79.5872	99.126	17.3746	1.4973			0.248865	2.7045
	3965	36.46	-33.62	Atlantic	Spreading Ridge	Mid-Atlantic Ridge, AMAR Study Area	Extrusive	2500		51.97	15.18	9.21	7.82	12.33	2.31	0.12	1.06	0.12	100.12							4.51859	0.300656	2.41169			483.828	1022.02	12.2495	42.8871	6399.05	273.207	99.3846	1428.33	9.22225	46.4177	72.503	85.3996	95.4083	17.0472	1.54083			0.228701	2.91721
	3966	36.46	-33.62	Atlantic	Spreading Ridge	Mid-Atlantic Ridge, AMAR Study Area	Extrusive	2500		51.18	15.23	9.22	8.05	12.82	2.01	0.12	0.97	0.13	99.73							4.49235	0.229572	2.05198			455.569	1011.03	12.6127	42.6647	5732.32	282.82	350.903	1383.73	8.94426	45.2258	106.783	82.7351	92.8887	16.4192	1.49812			0.261656	3.50697
	3967	36.46	-33.63	Atlantic	Spreading Ridge	Mid-Atlantic Ridge, AMAR Study Area	Extrusive	2500		51.01	15.31	8.9	8.14	13.24	1.99	0.12	0.9	0.12	99.73							4.18011	0.265423	2.00194			441.699	1049.36	13.0812	41.8604	5397.01	269.12	398.035	1346.63	8.72938	45.3172	108.623	92.3823	87.2064	15.8497	1.38131			0.255831	3.78181
	3968	36.47	-33.63	Atlantic	Spreading Ridge	Mid-Atlantic Ridge, AMAR Study Area	Extrusive	2500		51.77	14.65	10.34	6.86	12.07	2.38	0.18	1.25	0.16	99.66							5.19689	0.410982	2.42593			631.354	1650.2	11.8239	45.4696	7571.07	321.802	73.5236	1563.97	10.2121	45.6448	51.6294	82.2238	106.572	17.7706	1.52637			0.252546	5.57094
	3969	36.47	-33.63	Atlantic	Spreading Ridge	Mid-Atlantic Ridge, AMAR Study Area	Extrusive	2500		51.56	15.29	9.87	7.59	12.4	2.26	0.12	1.3	0.17	100.56							5.15146	0.341986	2.30543			622.674	1177.79	12.2085	42.7343	7523.35	300.477	293.538	1431.15	9.6272	45.7167	97.2424	81.8427	102.071	17.65	1.51327			0.265564	4.12546
	4080	45.51	-29.48	Atlantic	Spreading Ridge	Mid-Atlantic Ridge	Extrusive	2977		50.19	16.72	7.95	6.81	11.4	2.74	0.72	1.41	0.3	98.24							4.95054	0.757949	2.99289	7.17554	15.9957	1241.6	7098.63	11.193	29.4663	8512.34	246.024	197.984	1246.97	8.15299	35.4632	94.3306	58.9255	81.8906	16.4014	1.37195	0.54851	0.314632	0.209892	22.6352
	4081	45.51	-29.48	Atlantic	Spreading Ridge	Mid-Atlantic Ridge	Extrusive	2977		50.73	16.95	8.1	6.73	11.4	2.81	0.72	1.46	0.28	99.18							5.09557	0.768629	3.01046	7.16889	16.1125	1255.94	7198.53	11.3895	29.6258	8679.23	248.98	198.109	1260.48	8.25005	35.3946	90.1927	60.3156	82.9271	17.0247		0.571974	0.321687	0.242674	23.2766
	4082	45.51	-29.48	Atlantic	Spreading Ridge	Mid-Atlantic Ridge	Extrusive	2977		51.23	16.76	8.14	6.56	11.54	2.81	0.76	1.51	0.3	99.61							4.93469	0.861285	3.0321			1271.35	7277.32	11.7332	32.9044	9471.43	262.03	198.009	1243.88	8.38538	35.0404	81.4867	62.1328	87.0652	17.7116	1.45759			0.273534	24.3663
	4083	45.51	-29.48	Atlantic	Spreading Ridge	Mid-Atlantic Ridge	Extrusive	2977		50.84	16.88	7.96	6.64	11.46	2.81	0.75	1.49	0.27	99.1							4.93597	0.810877	3.01615			1276.64	7311.36	11.722	33.2036	9429.08	263.951	199.193	1244.08	8.34054	34.8553	79.5512	62.8615	88.1876	17.714	1.41905			0.24932	24.0662
	4084	45.51	-29.48	Atlantic	Spreading Ridge	Mid-Atlantic Ridge	Extrusive	2977		50.72	16.86	8.09	6.64	11.41	2.82	0.73	1.48	0.28	99.03							4.86102	0.897152	3.00512			1252.84	7201.31	11.7919	32.2229	9535.51	258.906	198.148	1233.03	8.31941	35.1665	86.6889	61.7678	86.931	17.6436	1.38946			0.256454	23.5283
	4085	45.51	-29.48	Atlantic	Spreading Ridge	Mid-Atlantic Ridge	Extrusive	2977		50.57	16.6	8.09	6.52	11.34	2.82	0.74	1.46	0.27	98.41							4.9191	0.840616	3.00676			1246.09	7220.08	11.6738	32.4874	9385.11	260.835	197.297	1236.4	8.28712	35.154	84.878	61.3094	86.6957	17.5876	1.43641			0.271967	24.0061
	4087	36.77	-33.39	Atlantic	Spreading Ridge		Extrusive	1935		49.85	16.64	8.93	8.76	12.78	1.91	0.06	0.75	0.09	99.77							3.4627	0.211414	2.08277			301.862	620.633	12.874	45.007	4442.69	223.982	378.251	1391.69	9.20946	50.6105	155.856	106.395	75.7591	15.1704	1.4305			0.280087	1.72296
	4088	36.77	-33.39	Atlantic	Spreading Ridge		Extrusive	1935		49.63	16.57	9.08	8.74	12.7	1.95	0.07	0.72	0.09	99.55		957.4	54.6836				3.34067	0.201982	2.10252	9.12986	15.8075	320.383	650.531	12.3656	43.2948	4291.47	222.242	342.49	1427.99	9.21261	48.3464	136.835	106.668	72.6705	14.1256	1.48202	0.0909692	0.391695	0.270944	1.79196
	4089	36.77	-33.39	Atlantic	Spreading Ridge		Extrusive	1935		49.65	16.66	9.08	8.92	12.7	1.93	0.06	0.78	0.08	99.86		963.8	39.7077				3.63445	0.205834	2.09068	9.38322	15.7382	315.063	653.618	12.3701	43.1115	4344.76	222.657	377.388	1442.7	9.32022	50.2769	150.244	105.086	72.893	14.1455	1.46225	0.106167	0.359111		1.73807
	4250	8.38	-103.68	Pacific	Fracture Zone	Siqueiros Fracture Zone	Extrusive	3535		48.48	17.11	10.08	8.06	11.16	2.82	0.08	1.44	0.08	99.31		1040.6	54.5096				4.70296	0.470567	2.99579	8.38607	15.8871	490.638	604.515	10.8657	38.9339	8074.78	237.02	285.431	1508.88	10.1797	47.7398	147.406	84.1811	87.4068	17.7338	1.51974	0.113156	0.345049	0.234052	0.477079
	4251	8.38	-103.68	Pacific	Fracture Zone	Siqueiros Fracture Zone	Extrusive	3535		50.46	16.56	8.9	8.57	12.03	2.46	0.06	1.21	0.08	100.33		1046.6	90.5003				5.18905	0.260973	2.67882	9.05568	15.6573	412.915	384.314	11.6578	34.0999	6887.99	248.14	359.105	1335.2	8.9421	44.2608	150.249	81.4621	84.0478	16.4979	1.42785	0.068145	0.263261	0.223455	0.177862
	4252	8.38	-103.68	Pacific	fracture zone	Siqueiros fracture zone	Extrusive	3535		48.81	16.91	10.11	8	11.33	2.81	0.09	1.43	0.1	99.59							4.48529	0.534362	3.04529			492.234	614.344	11.5754	43.9212	8745.97	242.362	291.672	1457.4	10.2766	47.6635	150.726	85.5867	91.3288	18.6717	1.6022			0.266634	0.435894
	4253	8.38	-103.68	Pacific	fracture zone	Siqueiros fracture zone	Extrusive	3535		50.17	16.76	8.81	8.65	12.23	2.46	0.07	1.23	0.1	100.48							4.74429	0.269583	2.66898			410.083	388.547	12.2878	38.484	7399.07	256.016	372.902	1290.84	8.78014	44.7324	155.986	78.3262	89.1201	17.5111	1.38061			0.224673	0.196062
	4254	8.38	-103.68	Pacific	fracture zone	Siqueiros fracture zone	Extrusive	3535		48.73	16.9	10.07	8.09	11.19	2.8	0.08	1.45	0.1	99.41							4.40672	0.483983	3.06685			495.889	620.889	11.6598	44.5541	8743.15	243.446	301.226	1462.69	10.1989	48.2098	153.297	86.2132	92.6672	18.8828	1.53065			0.301892	0.425742
	4255	8.37	-104.02	Pacific	Fracture Zone	Siqueiros Fracture Zone	Extrusive	3383		49.55	16.78	9.96	5.67	9.51	3.62	1.09	2.67	0.44	99.29		1311.4	53.7057				7.18446	1.62317	3.85481	6.00057	16.2273	2592.88	10181.8	9.2697	26.4333	15644.8	261.554	119.945	1374.51	10.1105	34.1328	66.3156	46.0169	109.909	21.3642	1.46727	0.818942	0.313387	0.234711	20.2595
	4256	8.37	-104.02	Pacific	fracture zone	Siqueiros fracture zone	Extrusive	3383		49.55	16.73	9.82	5.81	9.54	3.62	1.1	2.73	0.42	99.32							6.74834	1.79453	3.87752			2570.22	10033.6	9.97037	29.5431	16746.8	271.425	123.208	1350.78	9.88788	35.2424	70.9666	46.8216	114.955	22.2991	1.55919			0.213732	20.8273
	4257	8.37	-104.02	Pacific	Fracture Zone	Siqueiros Fracture Zone	Extrusive	3383		49.71	16.68	9.87	5.86	9.56	3.66	1.11	2.87	0.45	99.77		1219.8	112.7				7.43745	1.68474	3.8803	5.99738	16.1308	2572.47	10091.1	9.37384	26.7319	15506.2	258.685	115.866	1348.93	9.82214	34.601	69.76	46.6876	108.986	21.4745	1.56035	0.83164		0.217373	20.296
	4258	8.38	-103.68	Pacific	fracture zone	Siqueiros fracture zone	Extrusive	3535		49.07	17.11	10.39	7.98	11.52	2.86	0.09	1.45	0.09	100.56							4.40519	0.50082	3.07805			496.737	622.106	11.7274	43.5768	8810.14	243.994	297.806	1466.61	10.2238	47.8885	149.817	86.0013	93.2094	19.0418	1.57838				0.431052
	4259	22.45	-45.02	Atlantic	Spreading Ridge	Mid-Atlantic Ridge	Extrusive	2676		51.12	15.63	9.99	7.81	11.28	2.8	0.11	1.58	0.13	100.45		1120.6	47.8466				5.93802	0.487277	3.02252	8.27029	15.1511	646.308	847.189	11.1205	37.7364	8866.96	285.697	224.791	1516.26	10.1006	45.1869	114.518	73.3869	98.6582	17.7972	1.57602	0.151044		0.212301	0.3581
	4370	12.14	-103.75	Pacific	seamount	Seamount 4	Extrusive	2579		50.79	15.07	10.29	7	11.5	2.8	0.24	1.92	0.2	99.81							6.03233	0.814108	3.04241			1031.37	2067.23	11.4952	43.9957	11791.5	358.148	284.191	1502.58	10.0811	41.576	91.6656	71.4311	106.227	19.5518	1.52828			0.27975	1.95365
	4371	12.14	-103.75	Pacific	seamount	Seamount 4	Extrusive	2579		50.11	15.08	10.12	6.96	11.35	2.84	0.25	1.92	0.2	98.83							5.94086	0.795098	2.99746			1010.66	2031.42	11.514	43.8397	11710.7	350.913	279.008	1478.62	9.92464	40.866	91.5448	70.4619	104.808	19.4084	1.52867			0.283736	1.92314
	4372	12.14	-103.75	Pacific	seamount	Seamount 4	Extrusive	2579		50.3	14.88	10.09	7.03	11.34	2.72	0.24	2.06	0.19	98.85							5.94985	0.849172	3.01037			1012.16	2039.45	11.5116	44.0508	11728.1	356.952	283.31	1494.12	10.0713	41.3755	92.6429	70.9422	105.358	19.3715	1.52174			0.265628	1.91524
	4373	12.52	-103.2	Pacific	seamount	Seamount 4	Extrusive	2231		49.82	15.71	9.22	7.79	12.47	2.75	0.06	1.33	0.11	99.26							4.69274	0.416652	3.0291			484.678	458.651	12.2388	44.4788	7960.8	266.325	331.946	1391.02	9.20145	45.2693	82.4994	104.75	89.0722	17.9891	1.49882			0.277323	0.356781
	4374	12.52	-103.2	Pacific	seamount	Seamount 4	Extrusive	2231		50.24	14.53	10.2	7.51	12.43	2.53	0.06	1.41	0.09	99							5.34336	0.393478	2.74163			455.151	490.725	12.3643	47.2454	8539.09	319.375	235.734	1524.22	10.1108	45.5672	74.7925	90.2648	101.593	18.3612	1.61486			0.260604	0.414806
	4375	12.52	-103.26	Pacific	seamount	Seamount 4	Extrusive	2432		50.18	14.9	9.78	7.58	12.66	2.56	0.05	1.32	0.11	99.14							4.91605	0.331954	2.77666			431.922	488.909	12.5568	46.3207	7808.42	300.937	293.711	1463.82	9.78672	46.6974	56.9816	97.9681	96.0103	18.1194	1.48966			0.301319	0.354467
	4376	12.52	-103.26	Pacific	seamount	Seamount 4	Extrusive	2432		50.41	14.66	10.17	7.1	12.77	2.62	0.05	1.38	0.1	99.26							5.16845	0.347501	2.64998			451.344	489.929	12.3996	45.7848	8201.51	306.282	274.268	1587.66	10.7016	56.8558	96.0237	93.5035	100.765	17.2827	1.54951			0.313251	0.380573
	4377	12.53	-103.28	Pacific	seamount	Seamount 4	Extrusive	2268		50.49	15.04	9.49	7.83	12.45	2.74	0.04	1.28	0.09	99.45							4.8832	0.291463	3.03233			413.651	286.721	12.4007	44.8082	7816.96	279.58	347.295	1440.62	9.51738	45.7559	70.3556	102.948	91.0454	17.9722	1.53367			0.273384	0.165229
	4378	12.98	-103.48	Pacific	seamount	Seamount 5	Extrusive	1448		51.56	14.61	10.77	6.31	11.15	3.34	0.21	2.01	0.19	100.15							6.26695	0.829291	3.66916			958.773	1869.64	11.2902	46.0298	12276.1	339.539	97.6682	1621.43	10.8671	42.353	39.1125	69.4546	110.215	20.0412	1.69018			0.272403	2.3616
	4379	12.98	-103.48	Pacific	seamount	Seamount 5	Extrusive	1448		50.22	15.53	9.28	6.79	11.71	3.26	0.29	1.92	0.22	99.22							5.29019	0.989705	3.64159			1185.91	2583.5	11.6558	44.9887	11376.4	296.861	274.657	1422.03	9.35533	39.6854	61.7006	84.9881	93.5893	19.4764	1.65767			0.244431	3.17631
	4420	13.4	-102.52	Pacific	Seamount	Seamount 7	Extrusive	1622		49.8	16.21	8.84	7.85	12	2.88	0.12	1.36	0.13	99.19		1030.5	36.6865				4.8724	0.512924	3.13161	8.09106	15.5224	580.756	1024.45	11.961	39.4354	8050.35	251.01	326.705	1246.07	8.91773	42.1672	103.644	85.8617	80.7471	16.7253	1.46732	0.0984733	0.336374	0.205476	1.1026
	4421	13.36	-102.47	Pacific	Seamount	Seamount 7	Extrusive	1152		51.2	15.2	9.61	6.04	11.1	3.55	0.49	2.04	0.27	99.5		1126.17	49.2643	204.5	19.4397		6.28335	1.17889	3.83627	6.37633	14.9604	1399.03	5231.5	11.2225	43.9564	12112.1	302.336	161.366	1389.8	9.93549	38.1431	38.2717	81.7866	93.8833	18.3861	1.55482	0.487828	0.391283	0.275608	9.64537
	4425	12.98	-100.82	Pacific	Seamount	Seamount 8	Extrusive	2454		51.74	14.63	10.22	7.76	12.7	2.23	0.05	1.14	0.11	100.58		1273.6	27.1533				5.45479	0.240118	2.41542	8.30241	14.0411	353.04	329.017	12.7897	45.1212	6725.36	313.473	255.016	1455.88	10.4968	49.6403	66.7429	107.197	96.9436	16.8136	1.49326	0.0685295	0.378155	0.288686	0.203441
	4426	12.98	-100.82	Pacific	Seamount	Seamount 8	Extrusive	2454		51.38	15	9.71	7.67	12.5	2.7	0.08	1.3	0.11	100.45		1230	53.3948				5.18328	0.423595	2.85206	7.96941	14.2917	470.103	644.302	12.5351	45.8479	7647.03	296.677	237.533	1412.91	9.87421	46.4984	52.4532	102.112	92.1385	17.2831	1.53653	0.108087	0.357369	0.262129	0.420094
	4427	13.03	-100.83	Pacific	Seamount	Seamount 8	Extrusive	2707		50.69	16.19	8.93	8.46	12.6	2.54	0.06	1.13	0.11	100.71		1089	35.9388	120.167	8.13429		4.94196	0.331245	2.7675	8.8081	15.3753	385.193	464.479	12.4347	40.3978	6667.02	253.132	352.919	1285.68	9.04538	47.6082	97.0383	112.248	83.5312	16.872		0.087903	0.346792	0.243586	0.372801
	4428	13.78	-101.88	Pacific	Seamount	Seamount 9	Extrusive	1679		50.26	17.32	8.34	8.76	12.3	2.7	0.08	1.09	0.08	100.93		985.833	17.1046	153.5	16.3064		4.83114	0.281929	2.94789	9.04253	15.9992	385.993	493.289	12.1018	34.0686	6375.84	218.547	315.677	1158.37	8.42535	46.1965	133.628	96.0188	75.712	16.1546	1.39476	0.0838143	0.288945	0.221412	0.528713
	4510	3.32	-94.84	Pacific	Spreading Ridge	Galapagos Spreading Center	Extrusive	3000		50.07	15.43	10.18	8.36	11.8	2.32	0.1	1.28	0.1	99.64							5.18966	0.367445	2.47486			511.954	815.482	11.591	42.7968	7794.71	313.071	349.014	1475.29	10.0284	46.9415	151.142	84.429	103.488	17.7459	1.39883			0.244465	1.73374
	4512	3.32	-94.84	Pacific	Spreading Ridge	Galapagos Spreading Center	Extrusive	3000		50.04	15.56	9.94	8.46	11.8	2.29	0.12	1.23	0.12	99.56							5.84603	0.378616	2.47337			511.648	814.993	11.7928	41.7483	7656.37	296.693	339.549	1447.99	10.0224	46.3846	151.926	82.5186	102.065	17.7204	1.43745			0.269676	2.09602
	4513	3.32	-94.84	Pacific	Spreading Ridge	Galapagos Spreading Center	Extrusive	3000		49.96	15.4	9.92	8.52	11.84	2.33	0.12	1.26	0.13	99.48							4.99372	0.342264	2.4716			514.243	962.467	11.6989	42.1389	7630.62	298.233	341.592	1453.76	9.86135	47.4423	157.636	84.1671	102.654	17.7118	1.51305			0.275805	2.12823
	4514	3.32	-94.84	Pacific	Spreading Ridge	Galapagos Spreading Center	Extrusive	3000		49.96	15.4	9.86	8.47	11.92	2.28	0.11	1.26	0.13	99.39							5.09793	0.397275	2.46911			518.38	971.511	11.7057	41.7887	7708.91	300.26	337.466	1453.37	9.79212	46.8972	152.833	76.5312	101.879	17.5757	1.50833			0.248955	2.1214
	4520	2.74	-95.24	Pacific	Spreading Ridge	Galapagos Spreading Center	Extrusive	2780		51.08	13.6	12.8	6.13	10.93	2.48	0.15	1.82	0.17	99.16		1503.1	35.5333				7.02798	0.513804	2.62816			776.769	1391.96	10.4428	46.4106	10792	433.658	78.8493	1824.14	12.7948	47.7495	47.3563	83.4028	141.193	20.0783	1.67824			0.341693	3.81389
	4521	1.64	-94.95	Pacific	Spreading Ridge	Galapagos Spreading Center	Extrusive	2880		48.42	17.06	9.61	8.95	12.16	2.28	0.04	0.96	0.08	99.56		913.762	53.0677				4.00312	0.214103	2.47847			268.116	354.993	11.5016	42.6256	5338.83	243.634	324.661	1422.76	9.52084	51.6095	189.459	117.899	85.3252	16.9114	1.44507			0.293052	0.703681
	4522	1.64	-94.97	Pacific	Spreading Ridge	Galapagos Spreading Center	Extrusive	3000		48.64	17.06	9.64	9.04	12.02	2.29	0.05	0.95	0.09	99.78		928.276	53.4382				4.03919	0.242537	2.47487			275.323	359.523	11.51	43.1728	5437.75	246.418	320.931	1430.15	9.60037	53.0621	205.511	117.383	87.086	17.1677	1.39523			0.294096	0.712171
	4523	1.64	-94.97	Pacific	Spreading Ridge	Galapagos Spreading Center	Extrusive	3000		48.41	16.98	9.58	9.04	12.03	2.27	0.05	0.93	0.1	99.39		917.666	45.5832				3.95462	0.218668	2.45913			274.633	354.49	11.4506	43.0063	5407.2	242.961	318.801	1406.16	9.43606	51.817	199.105	118.247	84.7509	16.8775	1.49645			0.307316	0.700442
	4524	2.6	-95.28	Pacific	Spreading Ridge	Galapagos Spreading Center	Extrusive	2875		50.96	13.77	12.05	6.52	11.24	2.35	0.14	1.83	0.17	99.03		1418.92	64.2223				7.19397	0.510538	2.44274			815.256	1331.88	11.0764	47.9631	11382.3	436.888	248.569	1731.87	12.1264	46.0116	72.783	73.019	137.047	19.8442	1.64397			0.295355	3.81562
	4525	2.6	-95.28	Pacific	Spreading Ridge	Galapagos Spreading Center	Extrusive	2875		50.8	13.86	12.01	6.61	11.3	2.33	0.15	1.86	0.2	99.12		1400.4	56.3165				7.24543	0.541214	2.46058			810.845	1326	10.9991	45.5533	11272.4	429.066	253.612	1713.26	11.9728	45.5219	75.104	73.4408	134.402	19.8597	1.57571			0.303582	3.82859
	4526	2.6	-95.28	Pacific	Spreading Ridge	Galapagos Spreading Center	Extrusive	2875		50.61	14.34	11.76	6.85	11.42	2.29	0.14	1.75	0.16	99.32							6.95009	0.468396	2.44538			771.557	1267.6	11.0259	43.9515	10750.8	410.663	276.883	1670.44	11.6955	46.2311	87.0682	73.8672	131.024	19.5769	1.58886			0.292018	3.59975
	4527	2.6	-95.28	Pacific	Spreading Ridge	Galapagos Spreading Center	Extrusive	2875		50.67	14.12	11.9	6.81	11.33	2.3	0.14	1.79	0.19	99.25							6.96712	0.439194	2.44879			790.25	1292.19	11.0376	44.7549	10860.4	419.358	281.873	1690.29	11.9039	46.0221	82.4996	73.6538	132.466	19.7305	1.62362			0.324128	3.66928
	4528	2.6	-95.28	Pacific	Spreading Ridge	Galapagos Spreading Center	Extrusive	2875		50.61	14.25	11.84	6.94	11.24	2.27	0.14	1.72	0.17	99.18							7.07424	0.509199	2.45165			772.233	1279.19	10.992	45.3094	10792.3	414.383	279.854	1693.35	11.8458	46.5882	87.7154	74.1176	132.058	19.8677	1.6505			0.3046	3.6502
	4529	2.6	-95.28	Pacific	Spreading Ridge	Galapagos Spreading Center	Extrusive	2875		50.48	14.24	11.77	6.91	11.38	2.32	0.13	1.77	0.17	99.17							6.82186	0.504159	2.44089			780.324	1265.54	11.0879	46.5596	10774.2	413.488	280.09	1675.02	11.7104	46.0058	87.0513	73.6941	131.483	19.8318	1.55855			0.32278	3.58958
	4560	2.33	-95.3	Pacific	Spreading Ridge	Galapagos Spreading Center	Extrusive	2375		49.61	15.6	9.65	8.06	12.7	2.4	0.08	1.18	0.14	99.42		1080.6	44.523				4.72372	0.344949	2.61186	8.12264	14.8138	431.275	632.463	12.4242	41.6308	6683.82	265.554	360.121	1470.36	9.33749	46.641	96.8801	103.311	91.391	15.9309	1.43441	0.089051	0.350292		1.11112
	4561	2.33	-95.3	Pacific	Spreading Ridge	Galapagos Spreading Center	Extrusive	2375		50.11	15.53	9.67	8.08	12.7	2.49	0.09	1.2	0.12	99.99		1125.4	61.415				4.81285	0.36257	2.69882	8.28671	15.1257	434.482	648.738	12.6098	41.9086	6704.45	267.025	358.282	1452.43	9.61782	46.606	97.4447	103.161	90.9314	15.9927	1.45828	0.0717438	0.333699		1.17905
	4562	2.33	-95.3	Pacific	Spreading Ridge	Galapagos Spreading Center	Extrusive	2375		50.22	15.65	9.61	8.01	12.6	2.43	0.09	1.16	0.14	99.91		1165	63.1823				4.75837	0.371582	2.65035	8.39325	15.2813	433.624	634.467	12.6752	43.3982	6734.85	267.255	359.541	1454.24	9.50736	46.5488	98.8938	103.161	91.5298	15.8757	1.38806	0.094001	0.302394		1.1272
	4563	2.33	-95.3	Pacific	Spreading Ridge	Galapagos Spreading Center	Extrusive	2375		49.7	15.37	9.69	8.02	12.8	2.39	0.09	1.18	0.14	99.38		1137	66.4379				4.75192	0.370118	2.60423	8.20986	14.6672	418.137	645.825	12.4811	43.1762	6545.39	269.116	368.246	1460.77	9.44189	46.5616	93.2433	105.504	91.1282	15.9392	1.39503	0.115412	0.331536		1.24079
	4620	3.16	-87.22	Pacific	Spreading Ridge	Galapagos Spreading Center	Extrusive	2640		48.69	13.69	13.19	6.44	11.8	2.91	0.05	2.06	0.14	98.97							6.8136	0.530626	2.99253			589.59	407.475	11.8583	55.8698	12879.7	479.027	144.663	1944.9	12.973	49.4297	62.0396	147.236	135.806	21.718	1.67584		0.573169	0.369944	0.558
	4621	3.16	-87.22	Pacific	Spreading Ridge	Galapagos Spreading Center	Extrusive	2640		49.67	14.11	11.94	6.41	11.49	2.78	0.25	2.21	0.22	99.08							5.3236	0.783934	2.92066			963.71	2264.74	11.7546	46.3853	13977.3	378.343	213.352	1673.15	11.8822	47.4614	65.7026	186.372	126.753	21.1329	1.63215		0.568649	0.413388	3.8663
	4622	3.16	-87.22	Pacific	Spreading Ridge	Galapagos Spreading Center	Extrusive	2640		49.73	13.76	12.94	5.71	10.9	3.02	0.28	2.46	0.26	99.06							6.0995	0.91809	3.14586			1161.97	2882.92	11.1663	46.8967	15648.2	409.306	77.1889	1816.41	12.918	49.1056	46.5865	195.49	138.652	21.9506	1.71401		0.567529	0.363523	5.20145
	4623	3.16	-87.22	Pacific	Spreading Ridge	Galapagos Spreading Center	Extrusive	2640		49.06	13.76	13.1	6.34	11.71	2.86	0.06	2.08	0.14	99.11							6.8345	0.545499	3.02242			579.685	409.018	12.0569	58.0785	12956.3	489.634	153.503	1971.25	13.147	50.0959	64.0432	149.894	138.169	21.8912	1.72093		0.532621	0.360028	0.560194
	4624	3.16	-87.22	Pacific	Spreading Ridge	Galapagos Spreading Center	Extrusive	2640		49.82	13.97	12.02	6.4	11.55	2.79	0.24	2.27	0.21	99.27							5.3684	0.840342	2.92094			956.559	2249.52	11.7268	46.9803	13963.9	380.172	212.762	1670.32	11.7321	47.586	65.8092	185.262	126.436	21.1057	1.57747		0.426785	0.343514	3.88204
	4625	3.16	-87.22	Pacific	Spreading Ridge	Galapagos Spreading Center	Extrusive	2640		48.92	13.69	13.13	6.41	11.64	2.85	0.07	2.07	0.13	98.91							6.80222	0.509008	2.98233			581.398	401.107	11.9305	56.6173	12830.1	483.165	149.378	1946.94	12.7711	49.1439	62.6562	147.876	136.012	21.916	1.77004		0.722889	0.385535	0.556565
	4626	3.16	-87.22	Pacific	Spreading Ridge	Galapagos Spreading Center	Extrusive	2640		49.58	14.01	12	6.42	11.4	2.78	0.26	2.24	0.19	98.88							5.23861	0.815745	2.9129			953.621	2256.43	11.7536	47.4064	13969.5	380.634	214.212	1684.33	11.8522	47.7963	66.1727	187.006	126.67	21.3007	1.65816		0.495126	0.313943	3.87788
	4627	3.16	-87.22	Pacific	Spreading Ridge	Galapagos Spreading Center	Extrusive	2640		49.55	14.54	11.16	7.28	12.74	2.55	0.04	1.32	0.09	99.27							5.11035	0.32351	2.65616			369.104	274.059	12.819	54.3544	8233.68	359.259	232.602	1674.68	10.911	50.3717	74.969	177.798	106.452	18.8366	1.66301		0.357137	0.328625	0.39171
	4628	3.16	-87.22	Pacific	Spreading Ridge	Galapagos Spreading Center	Extrusive	2640		50.45	13.87	12.95	5.57	10.29	3.05	0.17	2.08	0.18	98.61							7.9833	0.650612	3.2505			775.753	1364.22	10.5575	47.5666	12752.9	470.53	103.553	1877.53	12.7297	46.2983	50.0748	155.344	141.683	21.396	1.69856		0.557236	0.319151	3.09715
	4629	2.64	-95.5	Pacific	Spreading Ridge	Galapagos Spreading Center	Extrusive	2440		49.96	15.92	8.86	8.82	12.78	1.92	0.06	0.95	0.09	99.36							4.21982	0.249673	2.01741			336.062	535.411	12.4396	41.3741	5451.73	275.187	476.002	1340.39	8.59206	46.5814	167.8	97.7047	87.0303	16.4618	1.44731			0.260596	1.20124
	4700	2.64	-95.5	Pacific	Spreading Ridge	Galapagos Spreading Center	Extrusive	2440		50.26	15.6	8.73	9.31	12.89	1.8	0.07	0.92	0.07	99.65		958.6	54.4637				4.48467	0.236891	1.9343	9.66406	14.6429	334.878	507.492	12.7396	39.4506	5124.45	269.2	475.048	1243.92	8.74773	47.5859	188.748	90.9548	82.5505	13.9724	1.24834	0.0607199	0.291354	0.290566	1.14895
	4701	2.64	-95.5	Pacific	Spreading Ridge	Galapagos Spreading Center	Extrusive	2440		50.51	15.66	8.89	9.46	12.71	1.88	0.08	0.88	0.09	100.16		924.4	81.119				4.64579	0.247542	1.96943	9.75147	14.7364	336.415	513.897	12.7192	39.4211	5213.71	268.28	481.891	1255.68	8.77175	48.3063	195.323	90.3945	84.1472	15.0587	1.4307	0.0695242	0.293541	0.249174	1.18634
	4702	2.64	-95.5	Pacific	Spreading Ridge	Galapagos Spreading Center	Extrusive	2440		49.83	15.76	8.92	9.42	12.78	1.93	0.06	0.86	0.08	99.64		1016.4	111.33				4.4955	0.243154	1.96946	9.61582	14.542	335.833	512.852	12.5426	38.9173	5064.41	269.351	476.273	1271.54	8.7066	47.6369	191.693	92.4679	83.42	14.3876	1.21825	0.0566753	0.331903	0.268495	1.08989
	4703	2.64	-95.5	Pacific	Spreading Ridge	Galapagos Spreading Center	Extrusive	2440		50.43	15.51	8.96	9.28	12.69	1.86	0.05	0.88	0.08	99.74		972.4	68.6061				4.4968	0.230065	1.97474	9.6194	14.6606	341.499	519.012	12.5343	39.5674	5243.35	269.49	480.579	1272.36	8.829	47.0936	185.735	91.9905	83.6375	14.3797	1.27743	0.0756955	0.332958	0.304787	1.2599
	4704	2.64	-95.5	Pacific	Spreading Ridge	Galapagos Spreading Center	Extrusive	2440		50.66	13.83	12.4	6.92	10.79	2.39	0.14	1.74	0.14	99.01		1424.6	100.426				7.29261	0.509764	2.43934	7.13294	13.0757	793.02	1321.36	10.9012	43.0588	10310.7	395.18	173.821	1620.64	12.1986	48.454	97.2285	71.5896	131.119	17.7331	1.39355	0.155168	0.448274	0.31373	3.9515
	4705	2.64	-95.5	Pacific	Spreading Ridge	Galapagos Spreading Center	Extrusive	2440		50.52	15.67	8.82	9.42	12.96	1.81	0.06	0.9	0.1	100.26		977.8	80.958				4.55179	0.243112	1.97811	10.8623	14.4061	336.319	520.135	12.6914	39.6428	5191.9	268.731	472.511	1256.8	8.94109	47.2268	183.115	86.9726	81.6912	14.951		0.0770493	0.339785	0.326714	1.14465
	4708	2.64	-95.5	Pacific	Spreading Ridge	Galapagos Spreading Center	Extrusive	2440		50.09	15.63	8.81	9	12.82	1.89	0.07	0.92	0.11	99.34		972.8	54.2144				4.38659	0.23446	1.97522	9.32144	14.599	335.597	527.445	12.6121	39.3002	5195.59	272.613	474.929	1289.13	8.80927	47.3444	172.168	92.4437	83.077	14.4686	1.30119	0.0582079	0.345509	0.293686	1.06478
	4709	2.64	-95.5	Pacific	Spreading Ridge	Galapagos Spreading Center	Extrusive	2440		49.93	15.56	8.78	9.66	12.79	1.83	0.07	0.92	0.1	99.64		928.4	73.7177				4.32313	0.240812	1.96955	9.60525	14.6283	329.587	512.605	12.6994	38.7429	5083.42	265.973	471.015	1273.87	8.75605	47.4472	186.254	88.8963	80.0678	13.9854	1.26395	0.0684016	0.342659	0.289962	1.09226
	4750	1.38	-93.72	Pacific	Spreading Ridge	Galapagos Spreading Center	Extrusive	2650		48.48	17.95	8.68	6.61	10.8	3.45	0.81	2.09	0.38	99.25		609.167	85.5884				6.35704	1.34727	3.6871	6.88855	16.657	2069.87	7292.28	10.7204	30.1421	12766.4	228.864	171.96	1353.49	8.67791	37.8934	96.0114	61.7667	83.3138	17.359		0.53784	0.372384	0.23859	20.9067
	4751	3.52	-93.79	Pacific	Spreading Ridge	Galapagos Spreading Center	Extrusive	2760		50.28	15.61	9.66	8.48	12.1	2.1	0.15	1.17	0.12	99.67		720.6	96.0797				5.20321	0.371106	2.2916	8.62435	14.4176	566.147	1368.9	11.9202	38.9848	6807.6	298.151	385.665	1487.17	9.64786	48.0337	151.036	88.5879	94.6592	16.2861	1.58125	0.123288	0.349781	0.292959	3.51322
	4754	3.35	-93.64	Pacific	Spreading Ridge	Galapagos Spreading Center	Extrusive	2980		49.55	16.95	9.5	6.42	9.68	3.4	1.08	2.02	0.31	98.91		644.667	68.0284				7.00091	1.23307	3.74965	6.54835	16.2468	1917.19	9775.09	9.72187	26.9741	12169.8	227.206	188.62	1370.98	9.52815	38.8048	96.8903	56.0441	93.1825	18.2344	1.3759	0.547979	0.328573	0.262539	30.0115
	4755	3.35	-93.64	Pacific	Spreading Ridge	Galapagos Spreading Center	Extrusive	2980		49.88	16.99	9.51	6.43	9.56	3.42	1.07	2.13	0.34	99.33		695.4	54.5005				6.65738	1.28628	3.80434	6.75563	16.6324	1978.78	10202.4	9.69539	26.3758	12327.4	218.232	179.759	1383.56	9.6597	38.1288	98.3847	54.2912	83.3127	17.91	1.35729	0.5808	0.346807	0.269797	31.2694
	4780	2.65	-95.49	Pacific	Spreading Ridge	Galapagos Spreading Center	Extrusive	2370		48.94	17.83	9.14	9.04	12.53	2.12	0.04	0.85	0.06	100.55							3.7698	0.231926	2.31304			252.261	319.487	12.2327	38.4353	5040.73	215.681	338.335	1323.72	8.94049	49.7341	184.377	101.117	82.5922	16.6534	1.48898				0.552652
	4781	2.65	-95.49	Pacific	Spreading Ridge	Galapagos Spreading Center	Extrusive	2370		49.48	17.07	9.28	8.96	12.65	2.11	0.05	0.87	0.08	100.55							3.94423	0.273709	2.31932			279.911	369.059	12.7278	41.1009	5518.76	236.279	363.443	1364.19	9.09815	49.6158	180.651	101.08	86.4451	16.8152	1.46299				0.68708
	4782	2.65	-95.49	Pacific	Spreading Ridge	Galapagos Spreading Center	Extrusive	2370		49.12	17.86	9.09	9.37	12.51	2.09	0.05	0.83	0.09	101.01							3.72705	0.216962	2.28613			247.861	295.266	12.5168	39.4337	5033.46	214.755	327.996	1342.88	9.02223	51.2122	208.743	101.945	83.0828	16.6672	1.39883				0.522623
	4783	2.65	-95.49	Pacific	Spreading Ridge	Galapagos Spreading Center	Extrusive	2370		48.97	17.53	9.02	8.9	12.74	2.12	0.04	0.87	0.07	100.26							3.72392	0.2353	2.27424			238.756	299.018	12.3875	37.0227	5141.15	203.044	328.54	1335.89	9.01883	50.9865	207.03	99.1803	81.0945	16.3564	1.37805				0.518966
	4784	2.65	-95.49	Pacific	Spreading Ridge	Galapagos Spreading Center	Extrusive	2370		48.96	17.73	9.1	9.33	12.51	2.1	0.05	0.85	0.09	100.72							3.65847	0.198118	2.30108			245.4	291.725	12.4392	38.935	5026.16	209.799	326.238	1323.64	8.92649	50.4826	204.938	101.218	82.8764	16.4669	1.42989				0.500974
	4785	2.65	-95.49	Pacific	Spreading Ridge	Galapagos Spreading Center	Extrusive	2370		49.08	17.74	9.07	9.29	12.54	2.11	0.04	0.81	0.09	100.77							3.78311	0.218138	2.30382			246	296.887	12.5714	39.0958	5066.51	211.841	349.764	1335.45	8.9799	50.816	205.785	100.006	83.012	16.5982	1.44127				0.508724
	4786	2.65	-95.49	Pacific	Spreading Ridge	Galapagos Spreading Center	Extrusive	2370		48.87	17.58	9.04	9.4	12.57	2.04	0.03	0.81	0.09	100.43							3.75021	0.216121	2.27621			243.111	291.435	12.4303	39.4668	4977.85	209.004	327.841	1327.24	8.9364	51.1671	217.196	100.628	82.2838	16.4965	1.41372				0.508108
	4787	2.65	-95.49	Pacific	Spreading Ridge	Galapagos Spreading Center	Extrusive	2370		48.74	17.31	8.97	9.5	12.53	2.06	0.03	0.84	0.08	100.06							3.6865	0.231663	2.22045			254.349	314.749	12.3468	39.3226	5029.99	211.204	343.399	1308.92	8.79769	50.3258	212.223	99.9135	82.4844	16.3901	1.42684				0.564426
	4788	2.65	-95.49	Pacific	Spreading Ridge	Galapagos Spreading Center	Extrusive	2370		48.81	17.52	9.02	9.17	12.69	2.14	0.04	0.81	0.1	100.3							3.7369	0.193964	2.27557			246.896	296.245	12.4437	39.8586	5059.24	212.36	327.368	1333.01	8.90718	49.7363	193.728	101.641	82.2048	16.4989	1.40415				0.520601
	4789	2.65	-95.49	Pacific	Spreading Ridge	Galapagos Spreading Center	Extrusive	2370		49.61	17.05	9.01	8.98	12.76	2.08	0.04	0.89	0.1	100.52							3.91199	0.249442	2.30176			281.622	362.865	12.5697	39.8677	5394.57	229.634	358.698	1344.77	9.08989	49.2265	182.548	102.067	84.3754	16.4261	1.44927				0.702243
	4970	2.43	-95.55	Pacific	Spreading Ridge	Galapagos Spreading Center	Extrusive	2750		49.27	16.12	9.24	9.37	12.16	2.26	0.06	0.88	0.1	99.46							3.778	0.218087	2.35016			284.868	358.079	11.9658	39.0712	5299.72	238.135	458.471	1333.68	9.16755	50.0346	204.082	102.078	89.7837	16.5093	1.47765			0.266718	0.535935
	4971	2.43	-95.55	Pacific	Spreading Ridge	Galapagos Spreading Center	Extrusive	2750		49.83	16.3	9.37	9.18	12.11	2.27	0.05	0.87	0.07	100.05							3.86291	0.238672	2.39815			288.792	362.983	12.1746	39.3335	5391.85	239.946	460.226	1341.77	9.24526	50.2814	202.779	103.009	88.7749	16.8123	1.37739			0.351911	0.53535
	4972	2.43	-95.55	Pacific	Spreading Ridge	Galapagos Spreading Center	Extrusive	2750		49.86	16.23	9.24	8.44	12.41	2.26	0.07	0.93	0.09	99.53							3.88467	0.225922	2.44529			290.465	370.376	12.305	40.3588	5529.03	245.294	424.309	1341.28	9.06643	47.8365	151.547	103.927	89.0271	16.8162	1.43185			0.265545	0.547625
	4973	2.43	-95.55	Pacific	Spreading Ridge	Galapagos Spreading Center	Extrusive	2750		49.62	16.04	9.33	9.51	12.1	2.17	0.06	0.85	0.07	99.75							3.82714	0.228022	2.38645			288.64	360.797	12.0747	39.5117	5357.95	238.957	468.927	1351.6	9.24174	51.6712	222.215	101.286	88.9174	16.4256	1.44372			0.285033	0.536861
	4974	2.43	-95.55	Pacific	Spreading Ridge	Galapagos Spreading Center	Extrusive	2750		49.47	16.17	9.34	9.56	12.01	2.16	0.03	0.85	0.09	99.68							3.76928	0.194898	2.35858			285.178	360.014	11.9321	39.1901	5298.7	237.012	465.123	1345.82	9.14224	51.7812	225.636	101.261	88.762	16.543	1.37409			0.253384	0.528843
	4975	2.43	-95.55	Pacific	Spreading Ridge	Galapagos Spreading Center	Extrusive	2750		49.62	16.28	9.33	9.44	12.21	2.2	0.04	0.87	0.07	100.06							3.88659	0.209437	2.38544			285.635	362.511	12.0869	39.0153	5374.93	242.987	467.447	1357.26	9.18176	51.2351	210.662	102.715	88.8618	16.5886	1.45408			0.270964	0.538674
	4976	2.43	-95.55	Pacific	Spreading Ridge	Galapagos Spreading Center	Extrusive	2750		49.58	16.24	9.17	9.52	12	2.16	0.05	0.87	0.08	99.67							3.79575	0.208795	2.36805			282.852	347.978	12	39.3277	5235.86	236.097	458.23	1335.11	9.02727	50.2874	213.081	100.213	88.3212	16.5168	1.4249			0.260275	0.496598
	4977	2.43	-95.55	Pacific	Spreading Ridge	Galapagos Spreading Center	Extrusive	2750		49.73	16.48	9.22	8.99	12.22	2.21	0.05	0.9	0.07	99.87							3.82209	0.205815	2.3943			287.876	365.133	12.0491	38.8073	5348.74	241.689	464.14	1356.49	9.20638	50.9056	203.611	103.046	89.5659	16.777	1.49758			0.281039	0.543438
	4978	2.43	-95.55	Pacific	Spreading Ridge	Galapagos Spreading Center	Extrusive	2750		49.8	16.02	9.24	9.2	12.21	2.14	0.07	0.9	0.08	99.66							3.8751	0.209185	2.39641			287.735	364.28	11.9054	38.2548	5323.52	240.091	467.907	1358.83	9.13203	52.0368	223.597	102.544	89.9717	16.7112	1.40525			0.269328	0.534928
	4979	5.99	-82.68	Pacific	Spreading Ridge	Costa Rica Rift	Extrusive	2832		48.23	17.59	10.54	8.29	11.16	2.76	0.05	1.01	0.08	99.71							3.86402	0.302671	2.99672			269.925	310.054	11.0084	40.5527	6097.84	213.008	230.972	1473.51	10.0957	50.2691	139.728	89.8783	95.3482	18.247	1.49861			0.221312	0.194112
	5350	-53.99	3.56	Atlantic	Spreading Ridge	median valley, northeast of Bouvet island	Extrusive	2236		50.98	15.86	8.88	7.55	12.16	2.44	0.34	1.44	0.16	99.81		892.689	76.0089	152	17.9221		4.74016	0.576772	2.73694	7.94841	15.2172	805.527	3296.92	12.3635	39.7629	8149.71	239.694	326.363	1344.72	8.57863	41.0547	86.9867	75.3457	85.3549	16.8976	1.60402	0.279204	0.340984		7.06331
	5351	-54.03	3.52	Atlantic	Spreading Ridge	median valley, northeast of Bouvet island	Extrusive	1930		50.36	15.1	10.59	6.58	9.84	2.98	0.68	2.5	0.32	98.95		1132.56	41.8818	395	26.8254		6.33005	1.08367	3.16884	6.84816	14.5585	1660.46	6332.42	10.1519	34.4094	15528.1	294.758	221.775	1498.13	10.265	41.4012	86.5195	44.608	123.16	20.3138	1.52719	0.558317	0.366038		14.2818
	5352	-54.03	3.52	Atlantic	Spreading Ridge	median valley, northeast of Bouvet island	Extrusive	1930		49.86	15.2	10.55	6.42	9.92	2.96	0.69	2.58	0.31	98.49		1158.71	49.3537	396.5	17.6833		6.46258	1.08949	3.19075	6.69418	14.6002	1687.06	6482.58	10.081	33.8488	15920.3	295.647	205.537	1489.85	10.2551	41.3552	79.6449	43.9358	124.337	20.4285	1.626	0.532579	0.346225		13.9489
	5353	-54.03	3.52	Atlantic	Spreading Ridge	median valley, northeast of Bouvet island	Extrusive	1930		50.26	15.25	10.52	6.38	9.99	2.99	0.7	2.63	0.36	99.08		1119.8	65.8992				6.28027	1.1479	3.21849	6.6416	14.6019	1732.11	6648.43	10.1392	33.8299	16292.1	297.923	211.166	1510.22	10.3634	41.0892	80.151	43.342	126.539	21.0761	1.66124	0.550153	0.35032		13.9552
	5354	-54.03	3.52	Atlantic	Spreading Ridge	median valley, northeast of Bouvet island	Extrusive	1930		50.72	15.06	10.64	6.46	9.96	3	0.68	2.54	0.35	99.41		1110.17	41.1019				6.15307	1.16278	3.24836	6.74363	14.6612	1726.66	6643.48	10.1753	33.6804	16071.9	298.383	208.278	1507.86	10.4883	40.9187	79.7103	44.4644	125.342	20.8955	1.59866	0.528104	0.371275		14.1208
	5355	-54.03	3.52	Atlantic	Spreading Ridge	median valley, northeast of Bouvet island	Extrusive	1930		49.92	15.11	10.5	6.52	10	3	0.67	2.54	0.3	98.56		1101.2	67.0276				6.28271	1.10327	3.1508	6.74481	14.2682	1635.58	6268.97	10.0491	33.6729	15541.6	297.004	224.461	1503.15	10.1752	40.9961	86.4795	45.3494	123.534	20.2302	1.49533	0.49856	0.336328		13.5386
	5356	-54.03	3.52	Atlantic	Spreading Ridge	median valley, northeast of Bouvet island	Extrusive	1930		50.08	15.16	10.42	6.19	10.23	2.98	0.69	2.56	0.34	98.65		1097.6	78.066				6.35214	1.08595	3.13839	6.49422	14.3451	1624.65	6211.06	10.2423	34.056	15750.2	301.162	224.316	1508.6	10.1661	40.1023	75.7536	45.9587	123.089	20.4042	1.50495	0.514454	0.333448		14.0445
	5357	-54.03	3.52	Atlantic	Spreading Ridge	median valley, northeast of Bouvet island	Extrusive	1930		49.89	15.12	10.52	6.41	9.95	3.04	0.71	2.62	0.32	98.58		1122.6	104.424				7.78442	1.15052	3.19818	6.58519	14.4103	1704.51	6538.62	10.1571	34.0301	16287.9	299.532	213.998	1523.37	10.2502	41.3087	80.7272	44.111	126.553	20.9436	1.5549	0.528821	0.351117		13.8855
	5358	-54.03	3.52	Atlantic	Spreading Ridge	median valley, northeast of Bouvet island	Extrusive	1930		50.96	14.91	10.55	6.72	10.18	2.92	0.66	2.56	0.3	99.76		1103.8	65.4462				6.55614	1.09847	3.18025	6.92877	14.6442	1648.81	6308.84	10.2503	34.8255	15902.3	298.825	225.395	1521.56	10.4805	41.7326	87.4718	46.5357	124.311	20.8877	1.57061	0.504489	0.348181		14.0796
	5359	-54.03	3.52	Atlantic	Spreading Ridge	median valley, northeast of Bouvet island	Extrusive	1930		49.98	14.88	10.52	6.37	10.05	3.07	0.69	2.6	0.33	98.49		1100.2	76.7672				6.30878	1.1457	3.19238	6.6646	14.5473	1678.57	6535.53	10.0799	34.0937	16033.6	295.469	205.99	1475.04	10.3856	40.7773	79.0924	45.0508	122.486	20.7305	1.52265	0.517194	0.347672		13.8824
	5370	-54.41	4.74	Atlantic	Seamount	Top of Seamount, east of Bouvet island	Extrusive	730		51.26	14.86	10.3	6.6	11.01	2.85	0.2	1.6	0.17	98.85		1195.5	39.0576	176.833	13.0601		6.26507	0.549437	3.04679	6.90131	14.2083	761.623	1980	11.3985	43.1928	9633.94	322.712	79.2339	1620.16	10.3176	43.9276	48.3197	73.0372	105.242	18.7126		0.253715	0.348275	0.233352	5.30565
	5371	-54.41	4.74	Atlantic	Seamount	Top of Seamount, east of Bouvet island	Extrusive	730		50.98	14.78	10.4	7.04	11.38	2.78	0.14	1.52	0.14	99.16		1182	12.5698	105.5	8.2664		6.05151	0.484429	2.98493	7.23844	14.0305	625.128	1093.89	11.4808	41.9288	8880.36	313.689	96.4986	1624.91	10.3679	45.7784	57.654	76.8999	102.791	18.1317		0.162946	0.312035	0.223856	2.44647
	5372	-54.41	4.74	Atlantic	Seamount	Top of Seamount, east of Bouvet island	Extrusive	730		50.45	14.83	10.43	7.06	11.31	2.76	0.14	1.51	0.15	98.64		1172.33	48.3	86	5.2		6.60127	0.490445	2.91998	7.23675	14.0654	617.563	1080.89	11.2377	40.8282	8636.86	306.035	93.4569	1592.67	10.2899	44.8605	56.5737	73.6214	100.473	17.7162		0.167783	0.344671	0.247662	2.36424
	5373	-54.41	4.74	Atlantic	Seamount	Top of Seamount, east of Bouvet island	Extrusive	730		51.15	14.96	10.54	6.63	11.33	2.62	0.24	1.64	0.18	99.29		1228.6	50.5698				6.42693	0.578945	2.83953	6.73064	14.033	772.566	2049.01	11.2231	42.8478	9607.05	324.224	78.3627	1615.59	10.4382	43.4347	44.7129	73.0334	105.165	18.55		0.247434	0.367089	0.23235	5.46488
	5374	-54.41	4.74	Atlantic	Seamount	Top of Seamount, east of Bouvet island	Extrusive	730		50.75	14.73	10.46	6.97	11.3	2.77	0.13	1.53	0.16	98.8		1169.6	100.485				5.85853	0.499754	2.96783	7.26106	14.1534	621.228	1096.21	11.3211	41.897	8759.66	312.77	94.8605	1607.6	10.3696	45.1189	57.6343	75.7737	102.201	18.0442		0.187384	0.370808	0.235923	2.29319
	5375	-54.41	4.74	Atlantic	Seamount	Top of Seamount, east of Bouvet island	Extrusive	730		51.07	14.86	10.55	7.04	11.44	2.8	0.14	1.52	0.14	99.56		1177	55.0681				5.9728	0.513384	2.94948	7.28905	14.1248	628.938	1093.54	11.2892	42.1355	8668.12	310.021	93.5204	1621.76	10.3652	45.5116	58.2304	75.5968	100.981	17.8156		0.157609	0.360749	0.249641	2.4709
	5376	-54.41	4.74	Atlantic	Seamount	Top of Seamount, east of Bouvet island	Extrusive	730		51.14	14.86	10.48	7.12	11.39	2.8	0.11	1.49	0.14	99.53							6.00314	0.518155	2.98293	7.26822	14.1858	632.308	1099.56	11.3642	42.822	8686.28	312.99	93.6317	1628.57	10.4453	45.5427	58.2249	71.5455	102.966	18.0893		0.173456	0.327747	0.253628	2.35986
	5377	-54.41	4.74	Atlantic	Seamount	Top of Seamount, east of Bouvet island	Extrusive	730		51.41	14.92	10.56	7.19	11.56	2.81	0.14	1.51	0.14	100.24		1190.83	26.5738				5.93474	0.504977	2.95824	7.79577	14.6676	635.44	1065.75	11.4309	42.4057	8808.54	311.491	94.2924	1626.06	10.0055	45.3896	58.4335	75.1723	102.796	17.9246		0.178111	0.3245	0.235222	2.38561
	5378	-54.34	5.31	Atlantic	Spreading Ridge	Moshesh-Islas rift valley, east flank	Extrusive	2168		50.43	15.33	9.9	7.43	11.41	2.76	0.12	1.51	0.14	99.03		1084.5	49.0377	85.1667	11.3211		5.94448	0.51598	2.88853	7.62102	14.5209	616.512	1035.65	11.3686	40.614	8787.82	301.393	212.741	1538.47	9.76267	44.5797	88.6547	68.8234	98.9988	17.8772		0.185699	0.288053	0.238126	2.77382
	5380	-54.37	5.26	Atlantic	Spreading Ridge	Moshesh-Islas rift valley	Extrusive	3602		50.53	14.92	11.28	6.57	11.02	2.9	0.14	1.88	0.19	99.43							7.09025	0.747009	3.06288			902.02	1168.44	11.1977	43.7951	11976.4	321.479	253.742	1646.76	11.2493	42.904	73.4233	61.0792	124.412	21.0729	1.57964			0.238114	2.37973
	5382	-54.37	5.26	Atlantic	Spreading Ridge	Moshesh-Islas rift valley	Extrusive	3602		49.91	15.02	11.3	6.55	10.84	2.92	0.14	1.9	0.17	98.75							7.42061	0.7426	3.07147			924.199	1191.72	11.0124	43.3881	12113.9	320.439	232.202	1654.42	11.3826	42.8608	78.2281	58.5833	125.909	21.2224	1.56587			0.232226	2.40108
	5383	-54.37	5.26	Atlantic	Spreading Ridge	Moshesh-Islas rift valley	Extrusive	3602		50.08	14.91	11.28	6.62	10.95	2.86	0.17	1.91	0.19	98.97							7.10636	0.713798	3.02376			904.897	1162.27	11.1378	44.5497	11931.4	323.671	253.44	1650.72	11.3472	42.349	72.7076	60.5508	124.548	20.9877	1.57306			0.213094	2.31937
	5384	-54.37	5.26	Atlantic	Spreading Ridge	Moshesh-Islas rift valley	Extrusive	3602		50.2	14.97	11.41	6.55	10.92	2.89	0.13	1.93	0.17	99.17							7.25288	0.734618	3.01848			928.371	1198.46	11.1293	45.6021	12242.8	332.476	259.893	1689.04	11.5341	42.3767	67.1648	62.9378	127.562	20.9461	1.55544			0.253904	2.39479
	5385	-54.37	5.26	Atlantic	Spreading Ridge	Moshesh-Islas rift valley	Extrusive	3602		50.44	15.08	11.33	6.65	11.02	2.89	0.17	1.93	0.2	99.71							7.07891	0.662556	3.01625			907.047	1178.51	11.0788	44.5523	11989.5	325.915	255.983	1656.26	11.3843	42.5458	72.1962	60.2063	124.573	20.894	1.5679			0.281552	2.3714
	5386	-54.37	5.26	Atlantic	Spreading Ridge	Moshesh-Islas rift valley	Extrusive	3602		50.09	14.78	11.28	6.49	11.03	2.88	0.15	1.95	0.18	98.83							6.95355	0.669908	3.03535			902.601	1163.71	11.0629	43.7233	11933.4	322.201	251.009	1650.31	11.2611	42.3635	72.1268	60.3941	124.661	20.9665	1.58725			0.221189	2.30211
	5387	-54.37	5.26	Atlantic	Spreading Ridge	Moshesh-Islas rift valley	Extrusive	3602		48.18	17.39	9.76	8.59	11.82	2.4	0.04	0.89	0.08	99.15							3.65688	0.242398	2.57941			281.442	289.717	11.6654	42.1922	5178.43	216.915	196.242	1458.99	9.65181	50.1089	145.948	112.566	78.9908	16.4438	1.36148			0.278114	0.507258
	5388	-54.37	5.26	Atlantic	Spreading Ridge	Moshesh-Islas rift valley	Extrusive	3602		48.07	17.3	9.65	8.65	11.94	2.41	0.04	0.9	0.07	99.03							3.75496	0.203287	2.56634			282.39	290.052	11.6227	42.0205	5176.14	217.479	196.629	1452.79	9.62181	50.1081	145.199	112.536	78.056	16.4	1.41974			0.257505	0.493841
	5389	-54.01	7.29	Atlantic	Spreading Ridge	median valley, northwest of Shaka fracture zone	Extrusive	3767		49.88	15.24	9.84	7.82	10.91	2.86	0.36	1.93	0.22	99.06							5.40057	0.652683	3.05872			1067.66	3024.57	10.8757	36.8909	11660.2	300.078	306.217	1411.32	9.94327	44.8453	136.645	72.5737	109.553	19.384	1.48767			0.243507	7.30876
	5690	-55.83	-4.42	Atlantic	Fracture Zone	South wall, Conrad Fracture Zone	Extrusive	4782		51.51	15.24	9.97	7.08	11.15	2.84	0.24	1.71	0.19	99.93		1133.17	30.5968	109.167	9.62116		6.18439	0.627705	3.37804	8.11097	15.4635	898.087	1503.4	11.2517	39.1102	10368.5	294.922	285.974	1372.85	9.9379	43.5769	109.243	65.8846	100.931	18.6529		0.235044	0.352908	0.227392	3.19123
	5691	-55.83	-4.42	Atlantic	Fracture Zone	South wall, Conrad Fracture Zone	Extrusive	4782		50.49	15.96	9.49	7.33	11.4	3.12	0.19	1.72	0.18	99.88							6.29483	0.631789	3.33567	7.81699	15.4065	836.389	1650.95	11.4336	40.6911	10133.4	299.845	324.187	1363.18	9.50045	43.1705	94.7425	67.8149	97.6707	18.6858		0.240978	0.323087	0.254383	3.32248
	5693	-55.84	-4.42	Atlantic	Fracture Zone					49.6	16.48	9.9	8.19	11.24	2.89	0.13	1.34	0.12	99.89		1151.67	34.5697	149.667	17.1542		5.37969	0.428292	2.92431	8.61111	15.8291	559.472	986.927	11.1782	43.2876	8007.7	252.51	325.627	1413.12	9.87448	48.3496	129.131	69.226	91.9372	17.6706		0.166105	0.33613	0.218982	1.83386
	5696	-55.84	-4.42	Atlantic	Fracture Zone	South wall, Conrad Fracture Zone	Extrusive	3980		49.66	16.34	9.75	8.15	11.2	2.89	0.11	1.37	0.12	99.59							5.98012	0.429959	3.1528	8.46827	15.4797	557.691	989.593	11.2698	42.9439	7955.1	247.986	327.103	1416.05	9.81029	48.0662	128.372	67.8307	90.5292	17.7401		0.157268	0.334619	0.254324	1.79503
	5697	-55.84	-4.42	Atlantic	Fracture Zone	South wall, Conrad Fracture Zone	Extrusive	3980		49.36	16.31	9.69	8.13	11.2	2.86	0.11	1.33	0.14	99.13							5.93021	0.554986	3.15425	7.74338	14.8282	649.837	1057.17	11.0392	41.737	8807.6	283.997	271.234	1413.37	9.74458	44.8735	111.316	68.5005	95.6627	17.9173		0.139408	0.325793	0.21267	1.68488
	5699	-55.84	-4.42	Atlantic	Fracture Zone	South wall, Conrad Fracture Zone	Extrusive	3980		49.53	15.72	9.92	8.26	10.9	2.9	0.14	1.5	0.14	99.01							5.60956	0.499677	3.16886	8.51372	15.1165	658.232	1184.81	10.9576	42.5226	8626.68	265.598	294.044	1422.63	10.0647	48.0946	126.566	66.574	93.9272	17.7567		0.185591	0.267592	0.218558	2.25218
	5760	-56.04	-4.7	Atlantic	Spreading Ridge	American-Antarctic ridge	Extrusive	3295		50.86	14.26	10.89	6.13	10.5	3.22	0.21	2.23	0.24	98.54							7.0753	0.883736	3.52405			1167.82	2043.98	10.1613	44.4862	14379.7	373.448	127.032	1678.18	11.1335	40.851	47.8844	57.9632	123.858	20.5783	1.68628			0.284869	4.22182
	5761	-56.04	-4.7	Atlantic	Spreading Ridge	American-Antarctic ridge	Extrusive	3295		50.92	14.26	11.09	6.07	10.37	3.36	0.22	2.24	0.27	98.8							7.28834	0.877372	3.53388			1177.07	2082.74	10.3099	45.5086	14700.5	382.756	129.2	1718.42	11.3446	41.365	45.0973	57.6914	123.807	20.8214	1.70081			0.266809	4.21148
	5762	-56.04	-4.7	Atlantic	Spreading Ridge	American-Antarctic ridge	Extrusive	3295		50.78	14.4	11.13	6.07	10.43	3.37	0.22	2.24	0.27	98.91							7.57267	0.930535	3.51631			1178.61	2074.19	10.2878	45.6679	14596.9	381.633	130.053	1711.66	11.3036	41.4326	46.8338	57.0621	125.242	20.834	1.67504			0.258035	4.21349
	5763	-56.61	-4.45	Atlantic	Spreading Ridge	American-Antarctic ridge	Extrusive	3095		50.54	14.84	10.67	6.76	10.93	3.19	0.14	2.07	0.22	99.36							6.82183	0.736095	3.26904			965.97	1202.96	10.7444	42.8774	13240.6	352.146	237.169	1652.97	10.9885	45.2503	82.4954	65.4482	119.828	19.5441	1.62519			0.266509	1.62743
	5764	-56.89	-6.04	Atlantic	Spreading Ridge	American-Antarctic ridge	Extrusive	2495		51.69	14.83	11.13	5.93	9.17	3.7	0.22	2.5	0.37	99.54							8.48092	1.31989	3.89325			1650.63	2217.64	9.21998	39.2262	16156.5	327.631	150.652	1687.21	11.1156	38.5211	75.236	52.8747	130.764	21.9057	1.69271			0.257581	2.32763
	5765	-56.89	-6.04	Atlantic	Spreading Ridge	American-Antarctic ridge	Extrusive	2495		50.91	15.9	9.37	7.26	11.27	3.22	0.21	1.71	0.22	100.07							5.46449	0.732832	3.43828			878.752	2129.86	10.9809	40.3078	10884	288.859	235.301	1431.62	9.35591	42.0362	78.4555	69.2929	94.9512	18.6338	1.58482			0.233606	3.55101
	5767	-56.89	-6.04	Atlantic	Spreading Ridge	American-Antarctic ridge	Extrusive	2495		50.67	16.34	9.15	7.72	11.2	3.28	0.2	1.51	0.18	100.25							4.9263	0.617916	3.34542			748.482	1770.33	10.9788	38.3512	9789.23	262.649	260.518	1372.28	9.13511	44.2849	113.302	73.4187	94.8903	17.9069	1.50463			0.240481	2.98145
	5768	-56.89	-6.04	Atlantic	Spreading Ridge	American-Antarctic ridge	Extrusive	2495		49.48	17.38	8.32	8.59	11.64	2.75	0.1	1.1	0.12	99.48							4.29956	0.411359	2.97826			459.961	875.822	11.121	32.1512	6855.1	203.402	296.001	1241.64	8.2964	45.9702	140.407	82.1952	83.6743	16.7165	1.43103			0.208268	1.12765
	5769	-56.89	-6.04	Atlantic	Spreading Ridge	American-Antarctic ridge	Extrusive	2495		50.43	16.49	8.81	8.3	11.79	2.93	0.13	1.22	0.14	100.24							4.45833	0.428514	3.06396			515.811	1062.99	11.5673	36.8054	7917.69	234.757	323.134	1314.75	8.7096	44.5415	99.9928	84.5997	88.4998	17.3857	1.43728			0.242296	1.78903
	5780	-56.96	-6.13	Atlantic	Spreading Ridge	American-Antarctic ridge	Extrusive	3098		50.42	15.76	10.74	6.49	10.24	3.47	0.27	2.08	0.26	99.73		1276.4	62.3562				7.46328	0.89727	3.5623	6.72023	15.0222	1148.86	2523.46	10.3839	36.4078	12426	304.533	176.875	1594.91	10.6605	41.5686	73.1216	61.1132	111.198	19.2493	1.50401	0.29029	0.358905	0.262739	4.21073
	5781	-57.05	-6.06	Atlantic	Spreading Ridge	American-Antarctic ridge	Extrusive	3648		51.37	14.81	10.02	6.65	11.34	3.38	0.19	1.72	0.2	99.68		1179.8	65.694				7.08741	0.680338	3.46838	6.81748	14.2055	826.534	2000.42	11.4592	42.4059	10292.3	306.275	202.86	1548.67	9.87178	42.028	46.1951	73.6433	98.0335	18.2249		0.20012	0.351352	0.282413	3.08674
	5783	-57.05	-6.06	Atlantic	Spreading Ridge	American-Antarctic ridge	Extrusive	3648		50.04	15.87	9.8	7.6	11.2	3.1	0.19	1.62	0.2	99.62		1167.8	90.2092				6.314	0.597227	3.22353	7.92387	15.5265	867.227	1508.31	11.0724	37.1065	9781.91	286.955	279.185	1458.51	9.66218	43.3524	110.608	63.5708	94.9016	17.6038	1.44004	0.248057	0.28995	0.236834	3.15338
	5784	-57.47	-7.01	Atlantic	Spreading Ridge	American-Antarctic ridge	Extrusive	3794		50.25	15.89	9.55	7.83	10.48	3.23	0.25	1.75	0.26	99.49		1113.8	127.784				6.32361	0.735449						10.6102	35.7793	10294.3	274.448	320.281	1441.7		43.5784	152.265	60.767	94.8446	18.0713	1.4721	0.274651	0.332717	0.269198	3.97245
	5789	-57.47	-7.01	Atlantic	Spreading Ridge	American-Antarctic ridge	Extrusive	3794		50.06	15.64	9.92	7.9	10.6	3.15	0.17	1.69	0.16	99.29		1093	76.4297				6.48068	0.646788	3.35739	8.1309	15.0079	862.454	1549.75	10.4806	37.0972	9973.68	278.689	315.363	1517.78	10.1267	45.5214	152.66	61.0911	99.8216	18.3559	1.52623	0.204778	0.300162	0.240504	2.28452
	6820	23.12	37.28	Indian	Spreading Ridge	Red Sea	Extrusive	2650		49.94	15.21	9.89	8.04	13.2	2.05	0.08	0.9	0.08	99.39		969.286	74.6578	124.333	14.3062		5.07535	0.145065	2.12706	8.39679	14.1542	274.918	468.691	13.1942	44.6003	5143.58	298.977	378.12	1377.91	9.85294	47.3491	116.568	159.409	88.8049	15.2893		0.0281392	0.438905	0.339111	1.54006
	6821	23.12	37.28	Indian	Spreading Ridge	Red Sea	Extrusive	2650		49.82	14.85	11.89	7.45	11.5	2.24	0.17	1.45	0.12	99.49		1170.18	55.9763	239.167	14.4418		6.86653	0.286231	2.34784	7.76219	13.8836	578.044	1295.06	11.6008	42.2068	8430.57	386.324	258.289	1576.2	11.9877	51.0369	123.199	138.693	120.925	17.9701		0.113187	0.506338		4.38251
	6822	23.2	37.27	Indian	Spreading Ridge	Red Sea	Extrusive	2700		50.04	16.27	8.72	9.18	13.9	1.56	0.07	0.56	0.07	100.37		664.744	54.4489				4.28564	0.097418	1.74592	9.42699	14.8053	173.243	355.494	13.8309	39.8352	3319.75	258.016	420.996	1254.83	8.75109	48.2312	176.673	128.314	79.9267	14.7096		0.0534453	0.31882	0.272653	0.848778
	6823	23.12	37.28	Indian	Spreading Ridge	Red Sea	Extrusive	2650		49.63	14.96	11.93	7.47	11.5	2.25	0.16	1.42	0.13	99.45		1150.76	55.1655	238.5	24.2961		6.47948	0.29278	2.34022	7.72375	13.7384	575.894	1298.93	11.4219	40.4732	8340.85	372.478	251.958	1524.79	11.9835	50.0655	121.036	139.969	117.295	17.8934	1.51685	0.155012	0.452771	0.331763	4.17715
	6824	-19.83	66.05	Indian	Spreading Ridge	Central Indian Ridge	Extrusive	2810		50.24	16.02	8.88	8.15	12.3	2.41	0.11	1.13	0.1	99.34		976.6	27.3825				4.96041	0.348465	2.5688	8.36739	14.9787	430.152	729.007	11.9301	38.1509	6460.31	265.758	363.925	1249.85	8.74289	42.4312	124.541	94.1488	81.4622	15.9749	1.41796	0.100053	0.291058	0.209655	1.23443
	6825	-19.83	66.05	Indian	Spreading Ridge	Central Indian Ridge	Extrusive	2810		50.19	15.92	8.98	8.28	12.2	2.37	0.1	1.12	0.11	99.27		978.601	67.4673				5.07066	0.355795	2.55464	8.49171	14.775	433.958	747.35	11.975	38.283	6396.47	264.982	370.192	1266.28	8.89292	42.9938	134.078	96.0619	82.4627	15.9604	1.51074	0.112823	0.321223	0.242866	1.28404
	6826	-19.83	66.05	Indian	Spreading Ridge	Central Indian Ridge	Extrusive	2810		51.38	15.51	9.24	7.96	12.3	2.41	0.06	1.15	0.12	100.13		1062.67	76.1904				5.43031	0.36807	2.57071	8.07633	14.0884	442.248	493.345	12.1669	41.7002	6897.43	291.917	351.036	1354.4	9.1727	43.8479	98.9877	87.7977	88.6564	16.485	1.53441	0.102562	0.322591	0.287721	0.718587
	6829	-19.83	66.05	Indian	Spreading Ridge	Central Indian Ridge	Extrusive	2810		50.25	16.11	8.87	8.25	12.2	2.36	0.1	1.08	0.12	99.34		943.4	131.159				5.0302	0.353998	2.56253	8.49415	14.6435	436.195	736.85	12.0021	38.3647	6498.49	270.398	369.209	1260.81	8.78634	43.9486	136.708	96.3766	82.9202	16.1487	1.43661	0.10242	0.328433	0.273448	1.1829
	7200	-46.22	-14.08	Atlantic	Spreading Ridge	median valley, Mid-Atlantic Ridge	Extrusive	2913		50.42	15.68	9.35	8.05	11.68	2.61	0.14	1.33	0.15	99.41							5.61188	0.458567	2.7298			580.742	1091.46	11.042	37.5071	7932.3	287.297	325.767	1396.68	9.16604	44.5236	135.7	77.4322	97.7227	18.0219	1.41864				2.02913
	7201	-46.22	-14.08	Atlantic	Spreading Ridge	median valley, Mid-Atlantic Ridge	Extrusive	2913		50.8	15.61	9.4	8.11	11.62	2.61	0.13	1.34	0.13	99.75							5.60802	0.443302	2.7825			588.747	1125.39	11.2631	39.5559	8074.43	293.875	331.238	1426.68	9.38848	45.3638	143.124	82.9604	99.0871	18.323	1.47134			0.291193	2.1091
	7202	-46.22	-14.08	Atlantic	Spreading Ridge	median valley, Mid-Atlantic Ridge	Extrusive	2913		50.56	16.38	9.48	8.42	11.55	2.55	0.15	1.22	0.14	100.45							5.33089	0.418103	2.80683			550.644	1262.53	11.3376	41.0062	7412.12	259.567	371.501	1422.04	9.4277	46.5306	137.503	85.875	94.1782	18.0907	1.52796			0.291987	2.37829
	7203	-46.22	-14.08	Atlantic	Spreading Ridge	median valley, Mid-Atlantic Ridge	Extrusive	2913		48.61	16.6	10.17	9.2	11.4	2.53	0.1	0.98	0.13	99.72							4.19995	0.300404	2.62597			381.256	787.76	10.9161	41.6858	5895.95	228.05	346.56	1508.95	9.92346	54.0663	199.129	87.6573	84.3371	17.0334	1.45806			0.294525	1.41606
	7204	-46.22	-14.08	Atlantic	Spreading Ridge	median valley, Mid-Atlantic Ridge	Extrusive	2913		50.88	15.89	9.4	8.01	11.59	2.56	0.13	1.35	0.14	99.95							5.59192	0.460415	2.7459			587.341	1093.55	11.3349	39.5021	8037.97	290.53	329.127	1415.56	9.38228	45.7771	149.49	80.6815	99.3148	18.0205	1.50811			0.305966	2.03769
	7205	-46.22	-14.08	Atlantic	Spreading Ridge	median valley, Mid-Atlantic Ridge	Extrusive	2913		50.63	15.61	9.28	8	11.69	2.71	0.12	1.32	0.14	99.5							5.51018	0.444472	2.7467			586.298	1088.34	11.3181	39.0496	7965.09	291.214	325.13	1411.89	9.33652	44.9556	136.813	79.7807	99.2055	18.2269	1.42441			0.312901	2.04645
	7206	-46.22	-14.08	Atlantic	Spreading Ridge	median valley, Mid-Atlantic Ridge	Extrusive	2913		50.64	15.58	9.98	7.56	11.62	2.75	0.13	1.46	0.15	99.87							5.98726	0.459407	2.94208			612.185	1177.37	11.288	41.2973	9009.74	299.554	327.398	1500.92	9.9653	44.3626	107.175	78.2174	104.311	18.921	1.58297			0.290735	2.06791
	7207	-42.92	-16.37	Atlantic	Spreading Ridge	median valley, Mid-Atlantic Ridge	Extrusive	3086		50.54	15.15	9.8	8.42	11.22	2.71	0.15	1.46	0.16	99.61							5.80276	0.503359	2.82714			628.081	1177.81	10.7924	37.9683	8671.03	302.625	335.573	1449	9.65725	46.0255	162.891	71.1392	102.603	18.085	1.47258			0.236776	2.32716
	7208	-42.92	-16.37	Atlantic	Spreading Ridge	median valley, Mid-Atlantic Ridge	Extrusive	3086		50.91	15.28	9.62	8.44	11.37	2.72	0.12	1.41	0.16	100.03							5.70355	0.437644	2.82987			597.264	1070.48	11.0098	38.5075	8421.67	303.915	345.476	1468.48	9.76039	46.6958	163.598	74.9573	103.185	18.5158	1.5298			0.285265	2.11317
	7209	-42.92	-16.37	Atlantic	Spreading Ridge	median valley, Mid-Atlantic Ridge	Extrusive	3086		51.16	15.58	9.57	8.12	11.37	2.74	0.14	1.44	0.15	100.27							5.86548	0.44084	2.81154			622.803	1141.12	10.9919	39.4202	8628.93	304.709	342.772	1459.9	9.74505	45.719	157.634	72.3217	103.95	18.5699	1.60595			0.284214	2.30984
	7220	-41.26	-16.6	Atlantic	Spreading Ridge	median valley, Mid-Atlantic Ridge	Extrusive	2614		50.52	14.99	9.85	8.26	11.46	2.57	0.11	1.48	0.17	99.41							5.60664	0.501229	2.68118			625.219	946.772	11.039	39.375	9296.3	316.638	348.045	1441.4	9.57522	44.2037	142.073	74.4149	103.88	17.7557	1.4706				1.71744
	7222	-41.26	-16.6	Atlantic	Spreading Ridge	median valley, Mid-Atlantic Ridge	Extrusive	2614		50.59	15.83	9.33	7.69	11.77	2.49	0.09	1.39	0.15	99.33							5.68073	0.426574	2.69993			576.696	829.568	11.4326	38.8189	8658.17	301.955	339.228	1384.55	9.13381	42.7838	126.232	78.2777	99.3351	17.8263	1.45575				1.56364
	7224	-41.26	-16.6	Atlantic	Spreading Ridge	median valley, Mid-Atlantic Ridge	Extrusive	2614		50.29	15.72	9.68	7.89	11.75	2.58	0.08	1.37	0.16	99.52							5.40772	0.456926	2.72574			529.578	827.054	11.5088	40.8708	8688.55	294.139	332.239	1437.95	9.44248	44.0987	108.706	87.7309	99.4574	17.7438	1.45437				1.3405
	7225	-40.44	-16.75	Atlantic	Spreading Ridge	west wall, median valley, Mid-Atlantic Ridge	Extrusive	2627		50.33	15.25	9.73	8.41	11.6	2.43	0.06	1.31	0.15	99.27							5.49901	0.394824	2.65656			527.685	650.702	11.1356	39.3752	8575.03	303.971	357.718	1446.73	9.57663	46.3106	155.54	80.7146	104.239	17.8943	1.47571				0.992139
	7226	-40.44	-16.75	Atlantic	Spreading Ridge	west wall, median valley, Mid-Atlantic Ridge	Extrusive	2627		50.7	15.56	9.8	8.31	11.56	2.42	0.09	1.33	0.16	99.93							5.50805	0.392776	2.66248			535.074	654.557	11.2778	40.0597	8680.84	307.094	358.483	1455.23	9.58303	45.6115	145.74	80.7787	104.052	18.0737	1.46804				1.00647
	7227	-40.44	-16.75	Atlantic	Spreading Ridge	west wall, median valley, Mid-Atlantic Ridge	Extrusive	2627		50.43	15.45	9.78	8.54	11.52	2.41	0.07	1.34	0.15	99.69							5.49909	0.409447	2.6388			540.948	654.434	11.1424	39.6352	8581.87	304.09	358.002	1439.7	9.5704	46.3135	157.512	79.1476	105.201	17.8028	1.48683				1.00344
	7228	-40.44	-16.75	Atlantic	Spreading Ridge	west wall, median valley, Mid-Atlantic Ridge	Extrusive	2627		50.33	15.5	9.75	8.45	11.72	2.57	0.08	1.36	0.14	99.9							5.36432	0.383946	2.62853			535.073	644.372	11.1245	38.9295	8584.9	301.69	355.725	1431.53	9.46712	45.5422	153.007	79.2842	102.728	17.6061	1.48217				0.987785
	7229	-40.44	-16.75	Atlantic	Spreading Ridge	west wall, median valley, Mid-Atlantic Ridge	Extrusive	2627		50.56	15.49	9.83	8.44	11.58	2.49	0.08	1.37	0.14	99.98							5.3757	0.407185	2.65339			535.077	649.242	11.1548	39.3742	8654.84	303.558	354.709	1433.59	9.4322	45.4242	146.437	80.3611	102.503	17.9114	1.47225				1.01283
	7232	-40.44	-16.75	Atlantic	Spreading Ridge	west wall, median valley, Mid-Atlantic Ridge	Extrusive	2627		50.4	15.54	9.77	8.29	11.6	2.54	0.07	1.31	0.14	99.66		1074.4	47.5374				5.89891	0.382371	2.55771	8.71927	14.7265	528.559	618.309	11.5212	37.9585	7986.35	293.116	349.502	1493.57	9.6633	46.8406	152.755	78.201	100.193	17.0379	1.43596	0.133118		0.229307	1.05118
	7233	-40.44	-16.75	Atlantic	Spreading Ridge	west wall, median valley, Mid-Atlantic Ridge	Extrusive	2627		50.33	15.22	9.78	8.31	11.6	2.56	0.09	1.38	0.15	99.42		1158.6	81.1345				5.65497	0.395956	2.58738	8.511	14.3741	526.484	623.893	11.3452	37.527	7875.01	286.469	341.884	1448.14	9.4903	45.408	148.257	77.1874	98.6122	16.8254	1.50311	0.109914		0.282219	0.93796
	7234	-40.44	-16.75	Atlantic	Spreading Ridge	west wall, median valley, Mid-Atlantic Ridge	Extrusive	2627		50.17	15.38	9.83	8.26	11.6	2.56	0.09	1.35	0.17	99.41		1103.4	52.4433				5.85968	0.385639	2.60645	8.45916	14.38	525.709	625.693	11.2652	37.2886	7795.11	284.171	341.164	1472.86	9.5356	45.5315	145.648	76.9482	97.9527	16.8539	1.3964	0.137393		0.276702	0.961032
	7235	-40.44	-16.75	Atlantic	Spreading Ridge	west wall, median valley, Mid-Atlantic Ridge	Extrusive	2627		50.39	15.34	9.77	8.33	11.6	2.52	0.09	1.36	0.16	99.56		1090.2	86.8976				5.80637	0.37859	2.63167	8.64142	14.7522	530.777	628.992	11.302	37.0679	7853.79	289.509	341.893	1515.29	9.63825	46.9911	150.842	78.6499	100.408	17.1595	1.4642	0.110253		0.312863	0.981094
	7260	-37.19	-17.52	Atlantic	Spreading Ridge	median valley, Mid-Atlantic Ridge	Extrusive	2454		51.69	14.88	9.55	7.1	11.68	2.86	0.18	1.45	0.16	99.55							5.90151	0.460042	2.9833			635.396	1583.04	11.6608	44.7716	9040.33	311.457	272.94	1468.54	9.37082	41.4713	67.9272	76.0039	99.9846	19.0298	1.5495				3.96332
	7262	-37.19	-17.52	Atlantic	Spreading Ridge	median valley, Mid-Atlantic Ridge	Extrusive	2454		51.4	14.9	9.56	7.12	11.61	2.82	0.19	1.44	0.17	99.21							5.88819	0.492228	2.96326			629.748	1580.81	11.471	44.0956	8925.97	307.162	267.594	1453.3	9.37285	41.2838	66.8419	76.1844	100.019	18.6306	1.56836				3.98879
	7263	-37.19	-17.52	Atlantic	Spreading Ridge	median valley, Mid-Atlantic Ridge	Extrusive	2454		51.82	14.79	9.52	7.12	11.63	2.87	0.18	1.46	0.17	99.56							5.89055	0.480432	3.0246			622.846	1575.86	11.6447	44.3258	9025.97	308.13	268.55	1452.6	9.4094	41.0624	66.3069	75.3112	98.8651	18.9465	1.57153				4.04974
	7264	-37.19	-17.52	Atlantic	Spreading Ridge	median valley, Mid-Atlantic Ridge	Extrusive	2454		51.29	14.85	9.57	7.04	11.66	2.86	0.18	1.46	0.16	99.07							5.9172	0.494972	2.97334			627.54	1584.4	11.5016	44.1294	8932.84	308.302	269.456	1455.43	9.40181	41.4698	67.3254	76.7358	99.733	18.9071	1.54817				4.01016
	7265	-37.19	-17.52	Atlantic	Spreading Ridge	median valley, Mid-Atlantic Ridge	Extrusive	2454		50.93	15.57	8.77	7.59	12.05	2.61	0.28	1.29	0.18	99.27							5.21002	0.493567	2.76425			655.46	2472.15	11.879	41.7307	7819.04	277.562	350.384	1345.97	8.76405	41.3478	89.9668	84.4056	91.2357	18.014	1.51256				6.84075
	7266	-37.19	-17.52	Atlantic	Spreading Ridge	median valley, Mid-Atlantic Ridge	Extrusive	2454		51.28	15.49	8.91	7.63	12.18	2.65	0.26	1.32	0.17	99.89							5.28466	0.489342	2.78275			659.791	2471.39	11.9176	41.4817	7868.81	278.536	352.804	1354.32	8.8437	41.6988	91.96	86.1097	91.4567	18.0427	1.57157				6.94682
	7267	-36.56	-17.59	Atlantic	Spreading Ridge	median valley, Mid-Atlantic Ridge	Extrusive	2683		51.24	15.29	9.66	7.04	10.97	2.86	0.27	1.69	0.2	99.22							6.32928	0.648461	2.94277			822.921	2421.62	11.0617	41.4572	10543.9	339.063	241.138	1464.6	9.86591	41.2929	94.8389	76.3352	101.125	18.8402	1.5295				6.99993
	7268	-36.56	-17.59	Atlantic	Spreading Ridge	median valley, Mid-Atlantic Ridge	Extrusive	2683		50.57	15.18	9.68	7.07	11.08	2.87	0.26	1.67	0.18	98.56							6.18909	0.625983	2.96703			832.512	2433.98	10.7601	39.7884	10183.6	328.311	239.783	1430.17	9.67989	40.4979	94.3879	81.3703	102.746	19.0363	1.55402				6.84048
	7269	-36.56	-17.59	Atlantic	Spreading Ridge	median valley, Mid-Atlantic Ridge	Extrusive	2683		51.47	15.06	9.75	7.02	11.09	2.86	0.29	1.68	0.19	99.41							6.8554	0.61764	3.02035			856.073	2532.94	10.8764	40.8064	10416.6	338.231	242.434	1462.18	9.88976	41.4126	91.8869	76.7793	106.232	19.552	1.54144				7.10485
	8510	49.58	-130.43	Pacific	Spreading Ridge	Southern Explorer Ridge	Extrusive	2300		51.2	14.57	10.25	6.91	11.8	2.56	0.23	1.51	0.19	99.22		1199.45	32.7248	602.5	18.097		6.54913	0.554171						11.8674	42.2249	8925.17	311.621	247.542	1434.4		42.1555	62.496	78.4544	103.24	18.182		0.197229			5.4355
	8511	49.58	-130.43	Pacific	Spreading Ridge	Southern Explorer Ridge	Extrusive	2300		51.03	14.82	10.23	6.92	11.7	2.59	0.22	1.47	0.21	99.19		1164	115.773				6.41847	0.541927						11.6991	42.3585	8744.69	312.554	256.383	1437.91		42.5666	63.6771	79.8851	103.655	18.3626		0.267483			5.24785
	8512	49.58	-130.43	Pacific	Spreading Ridge	Southern Explorer Ridge	Extrusive	2300		50.79	14.74	10.2	6.87	11.8	2.61	0.21	1.48	0.2	98.9		1166.6	43.1891				6.55602	0.574384						11.7161	41.2098	8713.84	309.266	253.371	1423.7		42.7108	62.9767	78.5376	103.099	18.2517	1.60464	0.319753			5.35435
	8513	49.56	-130.28	Pacific	Spreading Ridge	"30-minute Ridge" east of Southern Explorer Ridge	Extrusive	1750		49.4	16.49	8.31	8.86	12.8	2.08	0.16	1.09	0.16	99.35		852.4	114.845				4.11824	0.411005						12.375	35.6147	6114.29	249.463	363.428	1149.73		42.8853	162.599	85.2146	75.6871	15.5773		0.222782			2.09806
	8514	49.56	-130.28	Pacific	Spreading Ridge	"30-minute Ridge" east of Southern Explorer Ridge	Extrusive	1750		49.71	16.09	8.87	8.2	11.9	2.42	0.18	1.42	0.18	98.97		1040	46.0109				4.69404	0.50139						11.7387	36.986	8105.4	279.851	332.39	1237.42		42.2696	142.587	72.6018	86.9224	17.2381	1.51433	0.300404			2.69376
	8515	49.56	-130.28	Pacific	Spreading Ridge	"30-minute Ridge" east of Southern Explorer Ridge	Extrusive	1750		49.97	16.33	9.06	8.24	11.9	2.43	0.17	1.42	0.2	99.72		1020.2	99.7382				4.9385	0.501522						11.7237	36.8494	8121.3	278.104	337.395	1229.68		42.5238	140.739	72.3199	87.0221	17.2195	1.48818	0.282968			2.64291
	8516	49.56	-130.28	Pacific	Spreading Ridge	"30-minute Ridge" east of Southern Explorer Ridge	Extrusive	1750		49.77	16.26	8.78	8.16	12.2	2.42	0.17	1.39	0.19	99.34		995.4	63.0183				4.88599	0.497694						11.8148	36.7546	8092.25	278.494	331.769	1225.72		42.6838	140.902	69.0153	86.9704	16.8345		0.324659			2.77183
	8517	49.56	-130.28	Pacific	Spreading Ridge	"30-minute Ridge" east of Southern Explorer Ridge	Extrusive	1750		49.23	16.39	8.35	8.96	12.7	2.05	0.14	1.09	0.16	99.07		859.4	72.4106				4.07811	0.402524						12.3678	36.7168	6082.29	252.632	362.953	1147.69		43.1459	164.788	84.822	76.4459	15.8429	1.48485	0.245111			2.0507
	8518	49.56	-130.28	Pacific	Spreading Ridge	"30-minute Ridge" east of Southern Explorer Ridge	Extrusive	1750		49.67	16.26	8.32	8.84	12.7	1.97	0.16	1.11	0.17	99.2		908.603	63.6281	89.1667	11.2857		4.05344	0.37839						12.6498	37.9597	5987.81	257.016	374.766	1170.26		43.9301	163.609	89.0095	77.5421	16.0165	1.49243	0.253873			2.15926
	8519	49.85	-130.17	Pacific	Spreading Ridge	Southern Explorer Ridge	Extrusive	2010		50.81	14.62	10.34	6.71	11.9	2.42	0.48	1.6	0.21	99.09		1152.2	61.0385				5.06641	0.677204						11.8278	43.3528	9044.27	340.602	98.6541	1452.34		44.121	49.365	74.6305	102.393	18.1384	1.64459	0.617162			8.80674
	8550	51.38	-131	Pacific	Seamount	Tuzo Wilson Seamounts	Extrusive	2000		51.88	18.99	5.98	3.49	6.01	6.12	3.08	1.88	1.16	98.59		102	15				8.54675	4.52316	6.37615	3.64139	18.5537	4976.57	24994.7	6.38505	14.5635	11351.9	124.434	44.534	928.304	5.98041	17.5624	32.3317	26.8273	69.7527	21.89		3.70585	0.335212		64.7381
	8551	51.38	-131	Pacific	Seamount	Tuzo Wilson Seamounts	Extrusive	2000		49.36	16.15	8.59	6.61	10.5	3.22	1.29	2.11	0.34	98.17		878	72.111				5.8181	1.45978	3.43934	7.02066	15.9857	2210.19	10654.4	10.6115	34.7664	12360.4	313.965	193.228	1263.34	8.9717	36.7986	103.176	56.8609	88.0287	19.23	1.56202	1.1867	0.30974	0.229383	27.7258
	8553	51.48	-130.88	Pacific	seamount	Tuzo Wilson Seamounts	Extrusive	1900		51.07	17.72	7.02	4.76	8.77	4.6	2.06	1.57	0.82	98.39							7.51072	2.98052	4.66417			3233.81	16577	9.24184	26.2002	9735.91	183.391	108.889	1174.41	7.09259	24.2235	56.9692	52.8242	79.8742	19.3468	1.37167			0.225381	41.0299
	8554	51.48	-130.88	Pacific	seamount	Tuzo Wilson Seamounts	Extrusive	1900		51.44	17.48	7.28	4.42	8.63	4.62	2.18	1.64	0.96	98.65							7.82741	3.21695	4.89821			3531.27	17596.5	8.90272	25.0967	10515.9	195.391	46.4523	1220	7.42526	23.5233	37.8242	57.0956	84.0269	20.1104	1.47986			0.224928	44.3232
	8555	51.48	-130.88	Pacific	Seamount	Tuzo Wilson Seamounts	Extrusive	1900		51.14	17.38	7.41	4.41	8.42	4.72	2.17	1.68	0.82	98.15		398	63				8.5472	3.02731	4.95101	4.63005	17.0941	3468.07	17602	8.80578	24.9846	10086.1	197.837	47.0089	1156.83	7.51008	24.3119	38.8697	59.3992	85.2367	20.2869		2.19852	0.343125	0.223799	44.2692
	8556	49.77	-130.19	Pacific	Spreading Ridge	"Seminole Segment" near Southern Explorer Ridge	Extrusive	1930		51	14.54	10.4	7.2	12	2.4	0.25	1.42	0.2	99.41		1093.8	29.3973				4.99015	0.518014	2.55893	7.67785	14.2312	702.607	2112.04	12.2171	44.8133	8332.37	320.902	97.2673	1445.52	10.6056	46.3149	53.2008	86.8014	99.0257	18.0837	1.61528	0.263659	0.33102	0.274426	4.81171
	8557	49.77	-130.19	Pacific	Spreading Ridge	"Seminole Segment" near Southern Explorer Ridge	Extrusive	1930		50.93	14.46	10.39	7.22	12	2.41	0.24	1.42	0.21	99.28		1011.4	64.5275				5.08255	0.50628	2.48457	7.83181	14.7502	699.673	2038.07	12.2479	45.6359	8335.96	328.512	102.287	1476.7	10.6564	46.3791	51.1751	85.1366	99.7973	18.3985	1.79323	0.284379	0.326094	0.276524	4.73251
	8558	49.77	-130.19	Pacific	Spreading Ridge	"Seminole Segment" near Southern Explorer Ridge	Extrusive	1930		51.33	14.36	10.01	7.06	12.1	2.3	0.23	1.42	0.14	98.95		1141.8	78.1774				5.09663	0.501307	2.58999	7.63817	14.1497	716.068	2139.77	12.2158	45.8335	8354.48	331.71	102.181	1486.54	10.6007	46.1744	52.2362	85.5839	100.04	18.3907	1.76613	0.25681	0.303592	0.286365	4.76383
	8559	49.77	-130.19	Pacific	Spreading Ridge	"Seminole Segment" near Southern Explorer Ridge	Extrusive	1930		50.81	14.52	10.68	7.29	11.8	2.48	0.24	1.44	0.15	99.41		1123.8	61.4711				5.12811	0.497359	2.53605	7.52858	13.8668	702.126	2123.88	12.2004	45.1858	8269.79	325.438	99.6786	1456.02	10.4813	46.2147	52.1993	86.3841	99.2215	18.1931	1.72324	0.238005	0.332927	0.271895	4.59451
	8590	22.83	-108.13	Pacific	Spreading Ridge	East Pacific Rise	Extrusive	3200		50.55	14.77	10.7	7.46	11.74	2.51	0.08	1.76	0.13	99.7							6.38388	0.471463	2.67261			710.907	554.242	11.4927	44.9135	10655.7	367.628	250.565	1583.94	11.1139	46.1173	86.7166	71.0927	117.377	19.7534	1.44455			0.213914	0.296298
	8591	22.83	-108.13	Pacific	Spreading Ridge	East Pacific Rise	Extrusive	3200		50.83	14.78	10.62	7.42	11.76	2.51	0.07	1.73	0.14	99.86							6.26328	0.474116	2.66705			678.482	529.56	11.7053	46.0127	10582.3	367.391	257.257	1589.29	11.0745	46.5345	83.4333	72.1015	117.078	19.7216	1.5722			0.268146	0.267809
	8592	22.75	-108.17	Pacific	Spreading Ridge	East Pacific Rise	Extrusive	3050		50.3	15.21	10.38	7.7	12.12	2.33	0.07	1.75	0.14	100							6.25817	0.43646	2.46812			688.783	544.744	11.9615	45.2652	10692.2	373.007	345.195	1561.25	10.8606	45.9129	110.035	72.1455	115.952	19.7505	1.59194			0.243888	0.264673
	8593	22.75	-108.17	Pacific	Spreading Ridge	East Pacific Rise	Extrusive	3050		50.26	14.98	10.53	7.7	11.93	2.33	0.07	1.75	0.14	99.69							6.17057	0.410147	2.45455			687.232	543.404	11.9231	44.8804	10689.9	373.301	343.703	1561.02	10.8192	45.816	108.984	72.6313	115.532	19.9097	1.50448			0.244957	0.263563
	8594	22.75	-108.17	Pacific	Spreading Ridge	East Pacific Rise	Extrusive	3050		50.39	14.67	10.58	7.55	12.07	2.32	0.08	1.86	0.16	99.68							6.88939	0.48975	2.45696			731.902	569.009	11.9307	46.7561	11278.3	392.079	344.252	1602.07	11.1087	45.6635	98.1331	72.5402	119.349	19.8937	1.59237			0.257728	0.282739
	8595	22.75	-108.17	Pacific	Spreading Ridge	East Pacific Rise	Extrusive	3050		50.19	14.62	10.51	7.46	12.06	2.27	0.08	1.83	0.15	99.17							6.92637	0.456416	2.45632			725.863	569.98	11.9409	47.135	11278.3	395.031	348.224	1613.25	11.1591	45.8515	98.1274	71.7613	119.193	19.7127	1.60361			0.289872	0.281333
	8596	22.75	-108.17	Pacific	Spreading Ridge	East Pacific Rise	Extrusive	3050		50.4	14.62	10.64	7.56	12.13	2.34	0.09	1.82	0.15	99.75							6.48741	0.491485	2.4658			738.533	575.809	12.0085	46.7333	11302.8	396.478	347.416	1620.44	11.174	46.4827	99.4711	75.3702	121.503	19.9947	1.5283			0.267993	0.285516
	8597	22.75	-108.17	Pacific	Spreading Ridge	East Pacific Rise	Extrusive	3050		50.03	14.94	10.36	7.63	12.13	2.34	0.1	1.71	0.14	99.38							6.21505	0.422108	2.47129			694.516	546.556	11.8396	44.8106	10623.3	372.638	343.822	1560.38	10.7762	45.5053	106.941	72.3726	115.399	19.574	1.54863			0.237572	0.266614
	8598	22.7	-108.23	Pacific	Spreading Ridge	East Pacific Rise	Extrusive	3100		50.32	13.89	11.3	6.88	11.62	2.52	0.14	1.95	0.16	98.78							6.93788	0.467071	2.675			822.742	723.159	11.4085	47.8426	11996.7	413.003	210.769	1691.01	11.6745	45.6651	66.7924	67.3911	126.709	20.3781	1.63214			0.242855	0.330869
	8599	22.7	-108.23	Pacific	Spreading Ridge	East Pacific Rise	Extrusive	3100		50.34	14.27	11.52	6.85	11.6	2.53	0.1	1.92	0.15	99.28							6.7811	0.484786	2.65944			798.349	703.926	11.4927	48.3588	11798.8	408.583	217.753	1681.96	11.534	45.753	68.2069	66.9397	124.439	20.2408	1.61038			0.239088	0.32202
	11240	-55.15	-121.14	Pacific	Spreading Ridge	Pacific-Antarctic Ridge	Extrusive	2302		50.49	14.15	11.51	6.59	11.22	2.92	0.16	2	0.16	99.2		1430.67	63.67	443.667	25.0093		7.5091	0.667174	3.11679	6.75016	13.6888	940.762	1350.91	11.275	43.1693	11957.3	357.798	122.721	1683.11	11.5878	44.8756	45.5335	69.3042	117.885	19.3748		0.124061	0.398299	0.260654	1.55006
	11241	-55.15	-121.14	Pacific	Spreading Ridge	Pacific-Antarctic Ridge	Extrusive	2302		50.3	14.02	11.54	6.63	11.17	2.91	0.16	1.97	0.19	98.89		1481.33	45.8068	417.333	21.5747		7.40982	0.655149	3.10856	6.81298	13.6865	937.389	1352.82	11.2079	43.1631	11857.7	357.985	122.597	1676.33	11.7484	44.6391	45.3974	68.943	118.156	18.9298	1.52769	0.153541	0.400724	0.274403	1.46197
	11242	-54.31	-120.77	Pacific	Spreading Ridge	Pacific-Antarctic Ridge	Extrusive	2595		51.79	14.48	10.63	6.16	10.32	3.15	0.24	1.94	0.22	98.93		1207.83	33.8728	1282	19.6774		9.60288	1.12877	3.3579	6.31413	14.0981	1127.45	2144.73	10.3643	38.1684	11558	305.572	178.513	1542.69	10.7698	38.4627	58.6549	58.748	115.948	19.8791	1.59416	0.326053	0.412256	0.306301	2.31301
	11243	-54.31	-120.77	Pacific	Spreading Ridge	Pacific-Antarctic Ridge	Extrusive	2595		49.56	13.96	11.91	6.59	10.9	2.84	0.15	2.29	0.21	98.41		1482.83	45.3494	369.833	12.3356		7.84795	0.692877	2.99865	6.66696	13.4504	1018.32	1300.23	10.8458	42.7452	13071.3	378.02	139.096	1684.2	11.7878	43.2477	57.001	60.7096	121.233	19.2394	1.51422	0.189143	0.372774	0.283532	1.43837
	11244	-54.31	-120.77	Pacific	Spreading Ridge	Pacific-Antarctic Ridge	Extrusive	2595		50.1	14.53	11.01	6.81	10.76	2.84	0.15	2.04	0.18	98.42		1337	40.2592	186.333	17.0607		7.44067	0.713331	3.0928	6.90183	14.0047	1001.44	1354.94	10.8559	40.0617	12246.2	349.778	214.648	1589.4	11.0333	42.8071	81.5496	58.7099	116.99	19.2753	1.53978	0.25707	0.362174	0.30782	1.26941
	11245	-54.43	-119.35	Pacific	Fracture Zone	Pacific-Antarctic Ridge	Extrusive	3250		48.86	17.25	10.42	8.63	10.59	2.73	0.02	1.06	0.08	99.64		1007.33	72.3151				4.69303	0.259076	2.89648	8.72297	16.0838	357.435	257.853	10.385	31.0415	6229.11	164.494	385.457	1403.24	10.4167	47.5903	171.845	66.9009	103.872	17.7412	1.45882	0.0703217	0.208622		0.184501
	11246	-54.45	-118.42	Pacific	Spreading Ridge	Pacific-Antarctic Ridge	Extrusive	2556		50.46	14.84	9.58	7.58	12.32	2.77	0.08	1.45	0.12	99.2		1213.33	12.4526				5.60914	0.492617	2.89677	7.68623	14.0764	607.149	844.936	12.1576	42.4243	8561.47	285.788	275.195	1410.1	9.52011	42.0294	65.1674	78.3758	90.0422	17.0759	1.48133	0.126959	0.291576	0.261391	0.605029
	11247	-54.01	-118.14	Pacific	Spreading Ridge	Pacific-Antarctic Ridge	Extrusive	2590		50.36	13.47	12.73	6.22	10.3	2.99	0.16	2.29	0.18	98.7		1575.33	48.8494	522.667	14.9889		8.74174	0.708645	3.13169	6.16949	12.861	1017.81	1231.78	10.35	42.9771	13638.6	403.4	61.1585	1778.58	12.6306	45.1773	37.5178	59.5757	131.244	20.2228	1.61118	0.21652	0.399236	0.292261	1.74293
	11248	-54.01	-118.14	Pacific	Spreading Ridge	Pacific-Antarctic Ridge	Extrusive	2590		50.87	13.61	12.53	6.11	10.35	2.97	0.15	2.25	0.2	99.04		1559.33	44.0621	523.833	18.3458		8.82835	0.742174	3.17674	6.38553	13.3148	1024.85	1234.7	10.433	43.194	13776.4	405.262	64.0953	1784.95	13.0249	45.688	38.264	59.7088	131.97	20.5152	1.67621	0.238896	0.428565	0.301976	1.63602
	11249	-54.01	-118.14	Pacific	Spreading Ridge	Pacific-Antarctic Ridge	Extrusive	2590		50.8	13.39	12.64	5.99	10.24	2.95	0.14	2.32	0.22	98.69		1696.17	286.973	540.333	14.2501		8.85403	0.725194	3.20469	6.25283	13.1867	1045.12	1268.28	10.438	43.2721	14133.3	408.415	57.467	1802.82	13.009	45.6385	35.7925	59.1467	133.216	20.4064		0.18472	0.458564	0.337138	1.7346
	11250	-54.01	-118.14	Pacific	Spreading Ridge	Pacific-Antarctic Ridge	Extrusive	2590		50.86	13.55	12.66	6.19	10.45	2.91	0.14	2.25	0.22	99.23		1569.83	28.3508	514.167	14.5522		8.75326	0.702044	3.16328	6.37516	13.3434	1024.01	1235.47	10.5135	43.7508	13717.3	405.305	69.2485	1777.31	12.7076	45.4694	38.9971	59.8193	130.418	20.4077	1.69798	0.2235	0.393642	0.292299	1.78192
	11253	-53.13	-117.7	Pacific	Spreading Ridge	Pacific-Antarctic Ridge	Extrusive	2950		49.88	15.37	9.74	8.25	12.04	2.24	0.04	1.41	0.12	99.09		1183.5	32.9651	118	15.0067		5.90605	0.380725	2.39521	8.41593	14.5355	574.738	508.726	11.6007	36.8193	8363.66	286.27	337.419	1333.8	9.76905	42.3152	123.846	66.5152	91.4554	16.9441	1.402	0.117978	0.305541	0.285512	0.785089
	11254	-53.13	-117.7	Pacific	Spreading Ridge	Pacific-Antarctic Ridge	Extrusive	2950		49.96	15.24	9.7	8.16	11.96	2.27	0.04	1.44	0.12	98.89		1192.5	29.05	104.333	8.4301		6.01072	0.382708	2.3983	8.28631	14.4852	589.174	535.601	11.732	38.1828	8636.83	296.933	343.774	1376.44	9.82325	43.3184	122.838	67.191	94.8192	17.2569	1.45424	0.111779	0.314894	0.253044	0.865975
	11255	-53.13	-117.7	Pacific	Spreading Ridge	Pacific-Antarctic Ridge	Extrusive	2950		50.41	15.47	9.63	8.19	11.98	2.25	0.05	1.46	0.14	99.58		1180.33	36.4619	116.833	14.3446		5.95763	0.390503	2.43688	8.35315	14.6548	593.021	537.917	11.9067	38.4649	8669.77	303.14	349.804	1405.82	9.90758	44.0326	125.792	68.5467	96.6505	17.6042	1.52944	0.114161	0.308259	0.255939	0.948432
	11256	-53.13	-117.7	Pacific	Spreading Ridge	Pacific-Antarctic Ridge	Extrusive	2950		50.08	15.25	9.71	8.17	11.98	2.23	0.04	1.42	0.14	99.02		1183	12.2147	124.833	14.5522		5.99118	0.494819	2.43561	8.35151	14.5704	590.511	538.174	11.8945	38.2778	8341.76	298.67	347.763	1389.88	9.84244	43.1981	124.513	68.1365	95.9793	17.5588	1.2495	0.112687	0.308034	0.259875	0.920613
[truncated: 56 more columns]

## Sheet: Comparisons
		Se							Mo							Ag							Cd							In							Sn							Sb
		Se							Mo							Ag							Cd							In							Sn							Sb

## Sheet: BCR replicates
			Average (n = 7)	RSD %		Jenner and O'Neill (2012)	GeoReM		% diff. with J & O (2012)	% diff. with GeoReM		Analytical notes
	43Ca		7.3371	1.74199		7.36725	7.06		-0.409313	3.92487
	49Ti		13754.7	1.71654		14057.2	14100		-2.15214	-2.4492
	65Cu		17.986	1.44707		19.6189	21		-8.32291	-14.3523
	77Se		0.182557	10.6395		0.286			-36.1689			Improved interference corrections
	90Zr		179.425	2.14672		180.599	184		-0.650032	-2.48662
	95Mo		270.559	1.37975		268.043	270		0.938627	0.207183		Improved sensitivity
	107Ag		0.803408	15.2098		0.152236	0.5		427.737	60.6816		Variability between BCR-2G chips
	111Cd		0.191904	6.02471		0.203432	0.2		-5.66645	-4.04785
	15In		0.101626	2.89773		0.0980432	0.11		3.65393	-7.6131
	118Sn		2.09457	1.46461		2.26332	2.6		-7.4559	-19.4398		Improved sensitivity
	121Sb		0.313372	4.01135		0.327982	0.35		-4.45447	-10.4651		MORB data close to limit of detection
	139La		25.037	1.89018		24.5001	24.7		2.19148	1.36444
	140Ce		52.2276	1.21887		51.1261	53.3		2.15451	-2.01201
	146Nd		27.915	1.87151		27.5306	28.9		1.39651	-3.40823
	147Sm		6.49201	2.08396		6.41303	6.59		1.23154	-1.48691
	157Gd		6.39345	2.11383		6.29252	6.71		1.60398	-4.71756
	172Yb		3.33834	2.35742		3.41929	3.39		-2.3675	-1.52387
	205Tl		0.226796	2.60623		0.274436	0.3		-17.3593	-24.4015		Variability in BCR-2G
	207Pb		9.97949	1.6767		10.8976	11		-8.42514	-9.2774
	209Bi		0.0439696	6.83792		0.0495337	0.05		-11.233	-12.0608		MORB data close to limit of detection
