# Supplementary material for: Sulfide resorption during crustal ascent and degassing of oceanic plateau basalts
Source: Nat Commun. 2019 Jan 8;10:82. doi: 10.1038/s41467-018-08001-3 (PMC6325133; doi:10.1038/s41467-018-08001-3)
Supplement: Supplementary file 8 — Supplementary Data 5 [file 41467_2018_8001_MOESM8_ESM.xlsx]

## Sheet: Slopes and Parental MORB Values
Supplementary table 5 - Slopes and parental-MORB values from Jenner (2017) and updated data for Se, Mo and Sn
			Slope for log [M] vs. [MgO]	Standard error (SE)		Parental-MORB*	Standard error (SE)	Relative SE (%)
	Li		-0.0853671	0.00312836		3.47963	0.0614147	1.76498
	Be		-0.177764	0.00633834		0.181002	0.00647264	3.576
	S		-0.0428663	0.00414399		887.37	21.1941	2.38841
	Sc		-0.00978966	0.00228556		38.0648	0.490838	1.28948
	Ti		-0.130292	0.00412643		4237.37	98.6491	2.32807
	V		-0.0641136	0.00308997		205.805	3.58784	1.74332
	Cr		0.144222	0.00853119		552.455	26.5906	4.81318
	Mn		-0.028717	0.00172529		1248.36	12.1513	0.973384
	Co		0.0236724	0.00148925		50.6772	0.425796	0.840211
	Ni		0.177212	0.00548004		265.29	8.20212	3.09176
	Cu		0.0737294	0.00372501		115.182	2.42066	2.1016
	Zn		-0.0545742	0.0025481		73.5498	1.05735	1.4376
	Ga		-0.0330184	0.00153891		14.9265	0.129597	0.868232
	Ge		-0.0182179	0.00139839		1.36787	0.0107094	0.782927
	As		-0.189432	0.0144789		0.0644041	0.00538909	8.36763
	Se		-0.0233354	0.00442238		0.298105	0.00770707	2.58536
NEW	Se		0.000545024	0.00303584		0.259322	0.00445452	1.71776
	Rb		-0.296439	0.0247286		0.343363	0.0479357	13.9607
	Sr		-0.0817247	0.00706339		79.6421	3.17379	3.98507
	Y		-0.0948378	0.00435871		16.5188	0.406217	2.45912
	Zr		-0.177183	0.00593875		31.9004	1.06884	3.35056
	Nb		-0.281056	0.0182596		0.817315	0.0841981	10.3018
	Mo		-0.157777	0.00754478		0.240299	0.0102323	4.25814
NEW	Mo		-0.211228	0.0119257		0.112173	0.00756929	6.74787
	Ag		0.0755088	0.00650244		0.0320365	0.00119594	3.73305
	Cd		-0.0475029	0.00288818		0.11012	0.00179438	1.62947
	In		-0.0694521	0.0028768		0.0542438	0.000880211	1.62269
	Sn		-0.125874	0.00501544		0.532007	0.0150539	2.82964
NEW	Sn		-0.147118	0.00654533		0.416253	0.0155045	3.72479
	Sb		-0.1264	0.0138022		0.00696257	0.000558162	8.01661
	Cs		-0.293216	0.0251904		0.00423792	0.000609441	14.3807
	Ba		-0.281526	0.024845		3.98167	0.558118	14.0172
	La		-0.233046	0.010744		1.16431	0.0705758	6.06159
	Ce		-0.210816	0.00807546		3.72115	0.169538	4.55606
	Pr		-0.191105	0.00630449		0.658238	0.0234129	3.5569
	Nd		-0.174508	0.0052072		3.79138	0.111384	2.93783
	Sm		-0.145775	0.00433523		1.47606	0.0361026	2.44588
	Eu		-0.118752	0.00372052		0.628145	0.0131851	2.09906
	Gd		-0.123696	0.00413247		2.11651	0.049346	2.33148
	Tb		-0.110662	0.00419528		0.400874	0.00948837	2.36692
	Dy		-0.101129	0.00421618		2.85549	0.0679238	2.37871
	Ho		-0.0946075	0.00424174		0.63516	0.0152002	2.39313
	Er		-0.0904318	0.0043788		1.88932	0.0466749	2.47046
	Tm		-0.0864683	0.00446136		0.272827	0.00686716	2.51704
	Yb		-0.083681	0.00442658		1.92955	0.0481889	2.49742
	Lu		-0.0807119	0.00451467		0.280272	0.00713885	2.54711
	Hf		-0.162465	0.00512423		0.936055	0.0270615	2.89102
	Ta		-0.277015	0.0170267		0.0497484	0.00477894	9.60621
	W		-0.263896	0.024655		0.00821563	0.00115198	14.0218
	Re (ng g-1)		0.0668927	0.0336502		0.725564	0.1351	18.6199
	Pt (ng g-1)		0.123672	0.0509461		2.09039	0.603336	28.8623
	Au (ng g-1)		0.166497	0.0375095		2.52542	0.519991	20.5903
	Tl		-0.212589	0.0106826		0.00328636	0.000201236	6.12337
	Pb		-0.182039	0.0078044		0.181499	0.00799164	4.40313
	Bi		-0.0564319	0.00494362		0.00521678	0.000146777	2.81356
	Th		-0.284064	0.0196199		0.0516308	0.00571516	11.0693
	U		-0.269665	0.0175106		0.0194898	0.0019309	9.90724
	*All parental-MORB values given as ppm except where indicated
