# Supplementary material for: Sulfide resorption during crustal ascent and degassing of oceanic plateau basalts
Source: Nat Commun. 2019 Jan 8;10:82. doi: 10.1038/s41467-018-08001-3 (PMC6325133; doi:10.1038/s41467-018-08001-3)
Supplement: Supplementary file 9 — Supplementary Data 6 [file 41467_2018_8001_MOESM9_ESM.xlsx]

## Sheet: Melt and Source Estimations
Supplementary table 6 - Average melt chalcophile and siderophile element compositions and mantle source estimations for OPB and parental-MORB
				Parental OPB (Kroenke)			Parental-MORB			Primitive Mantle Estimates				Depleted Mantle Estimate
				Average melt	Source (30 % melting)		Average melt	Source (20 % melting)		Palme and O'Neill	McDonough and Sun	Becker et al.		Salters and Stracke
	(ppb)	Pt1		11.5375	3.46125		0.611667	0.122333		7.6	7.1	7.6		6.2
		Pd1		15.1875	4.55625		1.24	0.248		7.1	3.9	7.1		5.2
		Re		1.21024	0.363072		0.725564	0.145113		0.35	0.28	0.35		0.157
		Au		3.35311	1.00593		2.52542	0.505084		1.7	1	1.9		1
	(ppm)	Ag		0.0320693	0.00962079		0.0320365	0.0064073		0.006	0.008	-		0.006
		Cu		119.837	35.951		115.182	23.0364		20	30	-		30
		Se		0.265171	0.0795512		0.259322	0.0518643		0.076	0.075	-		0.072
		S		824.636	247.391		887.37	177.474		200	250	-		119
		Bi2		0.00647387	0.00194216		0.00521678	0.00104336		0.003	0.0025	-		0.00039
		1 = Pt and Pd data for OPB and MORB are taken from Chazey and Neal (2004) and Barnes et al. (2015), respectively. Note, Pt and Pd averages for MORB are taken from more fractionated samples (i.e., lower [MgO]) and are therefore not representative of parental-MORB
		2 = Kroenke Bi average excludes IODP-58 which is an outlier on a plot of [Bi] versus [MgO].
